# Supplementary material for: Critical review on in silico methods for structural annotation of chemicals detected with LC/HRMS non-targeted screening
Source: Anal Bioanal Chem. 2024 Aug 14;417(3):473–93. doi: 10.1007/s00216-024-05471-x (PMC11700063; doi:10.1007/s00216-024-05471-x)
Supplement: Supplementary file 2 — Supplementary Information 2 (CSV 122 KB) [file 216_2024_5471_MOESM2_ESM.csv]

spectrum	SMILES	Known	Correct structure for spiked Chemicals	InChIKey14	MassBank rank	MetFrag rank	SIRIUS rank	Spec2Mol rank	adduct_sirius	adduct_metfrag	RT_exp	CCS_exp	CCS_pred	CCS_match	RT_pred	Exp. RTI	Pred RTI	Applicability Domain	RT_box	RT_match
Candidate_163.0381	COc1ccccc1C(=O)O	Known		ILUJQPXNXACGAN	1						9.9	123.51	128.7	FALSE	6.82	466.73	301.81	Although there is error, exp. & pred. tR are accepted for this candidate (box2)	box2	TRUE
Candidate_163.0381	COC(=O)c1ccccc1C(=O)OC	Known	1	NIQCNGHVCWTJSM	2						9.9	123.51	138.8	FALSE	8.77	466.73	406.32	Exp. & Pred. tR are accepted for this candidate (box1)	box1	TRUE
Candidate_163.0381	CCN(CC)C(=O)c1ccccc1OC	Known		ZFIIUAIWXACNKN	4						9.9	123.51	147.4	FALSE	8.49	466.73	391.4	Exp. & Pred. tR are accepted for this candidate (box1)	box1	TRUE
Candidate_163.0381	CCN(CC)C(=O)c1ccc(OC)cc1	Known		HCJXEOFLVIFFDG	5						9.9	123.51	147.4	FALSE	8.77	466.73	406.19	Exp. & Pred. tR are accepted for this candidate (box1)	box1	TRUE
Candidate_163.0381	CCP(=O)(CC)CC	Known		ZSSWXNPRLJLCDU	7						9.9	123.51	137.1	FALSE	5.49	466.73	230.53	Pred./Exp. tR are not reliable (high SR; use other verification tool (box3))	box3	FALSE
Candidate_163.0381	CCN(CC)C(=O)c1cccc(OC)c1	Known		YYTOWTFIPGDNDQ	8						9.9	123.51	147.4	FALSE	8.79	466.73	407.32	Exp. & Pred. tR are accepted for this candidate (box1)	box1	TRUE
Candidate_163.0381	COc1ccc(C(=O)Nc2nc3ccccc3c(NCc3ccccc3)c2C#N)cc1	Known		FFHQNQNMELQOEF	9						9.9	123.51	207	FALSE	14.25	466.73	699.56	Pred./Exp. tR are not reliable (high SR; use other verification tool (box3))	box3	FALSE
Candidate_163.0381	CNc1ccc(O)cc1	Known		ZFIQGRISGKSVAG		1				[M+K]+	9.9	123.51	143.5	FALSE	4.13	466.73	157.88	Pred./Exp. tR are not reliable (high SR; the LC method used is not well suited for this compound, it could be a false positive) (box4)	box4	FALSE
Candidate_163.0381	NCc1cccc(O)c1	Known		JNZYADHPGVZMQK		2				[M+K]+	9.9	123.51	144.4	FALSE	3.26	466.73	111.65	Pred./Exp. tR are not reliable (high SR; the LC method used is not well suited for this compound, it could be a false positive) (box4)	box4	FALSE
Candidate_163.0381	NCc1ccc(O)cc1	Known		RQJDUEKERVZLLU		3				[M+K]+	9.9	123.51	144.4	FALSE	3.03	466.73	99.43	Pred./Exp. tR are not reliable (high SR; the LC method used is not well suited for this compound, it could be a false positive) (box4)	box4	FALSE
Candidate_163.0381	NCc1ccccc1O	Known		KPRZOPQOBJRYSW		4				[M+K]+	9.9	123.51	144.4	FALSE	3.74	466.73	137.14	Pred./Exp. tR are not reliable (high SR; the LC method used is not well suited for this compound, it could be a false positive) (box4)	box4	FALSE
Candidate_163.0381	NCC=Cc1ccco1	Known		FDGZUEQNFJPGFA		5				[M+K]+	9.9	123.51	145.4	FALSE	3.51	466.73	124.81	Pred./Exp. tR are not reliable (high SR; the LC method used is not well suited for this compound, it could be a false positive) (box4)	box4	FALSE
Candidate_163.0381	Cc1ccc(O)c(N)c1	Known		ZMXYNJXDULEQCK		6				[M+K]+	9.9	123.51	143.9	FALSE	4.36	466.73	170.55	Pred./Exp. tR are not reliable (high SR; the LC method used is not well suited for this compound, it could be a false positive) (box4)	box4	FALSE
Candidate_163.0381	N#[N+][N-]Oc1ccccc1C=O	Known		TYMGXZCLAQCLCN		7				[M+]+	9.9	123.51			9.13	466.73	425.76	Exp. & Pred. tR are accepted for this candidate (box1)	box1	TRUE
Candidate_163.0381	Cc1nn[pH]c1C1CC1	Known		SRSYTFGKMBIOBC		8				[M+Na]+	9.9	123.51	143	FALSE	7.34	466.73	329.78	Although there is error, exp. & pred. tR are accepted for this candidate (box2)	box2	TRUE
Candidate_163.0381	C=C(O)Oc1ccc(C=O)cc1	Known		UFJSQQUGCVSEJH		9				[M+]+	9.9	123.51			8.19	466.73	375.24	Exp. & Pred. tR are accepted for this candidate (box1)	box1	TRUE
Candidate_163.0381	[N-]=[N+]=NCC(F)C(O)C(=O)O	Known		IBXQRBKCUZTKJE		10				[M+H]+	9.9	123.51	127.4	FALSE	0.31	466.73	-46.57	Pred./Exp. tR are not reliable (high SR; the LC method used is not well suited for this compound, it could be a false positive) (box4)	box4	FALSE
Candidate_163.0381	COc1cccc2c(=O)c(=O)c12	Known		OXRKIXVLGCKTOE			1		[M + H]+		9.9	123.51	147.3	FALSE	7.49	466.73	338.06	Although there is error, exp. & pred. tR are accepted for this candidate (box2)	box2	TRUE
Candidate_163.0381	O=Cc1cccc2c1C(=O)OC2	Known		RPYMKVVWTMETGV			2		[M + H]+		9.9	123.51	130.5	FALSE	6.4	466.73	279.44	Although there is error, exp. & pred. tR are accepted for this candidate (box2)	box2	TRUE
Candidate_163.0381	Cc1cccc2c1C(=O)OC2=O	Known		TWWAWPHAOPTQEU			3		[M + H]+		9.9	123.51	128.5	FALSE	7.73	466.73	350.49	Although there is error, exp. & pred. tR are accepted for this candidate (box2)	box2	TRUE
Candidate_163.0381	O=Cc1cccc(C=O)c1C=O	Known		HULHOBUIBFPLGZ			4		[M + H]+		9.9	123.51	127.7	FALSE	7.22	466.73	323.39	Although there is error, exp. & pred. tR are accepted for this candidate (box2)	box2	TRUE
Candidate_163.0381	COc1ccc2c(=O)c(=O)c2c1	Known		BEXDZXZAOSACHG			5		[M + H]+		9.9	123.51	147.3	FALSE	7.43	466.73	334.71	Although there is error, exp. & pred. tR are accepted for this candidate (box2)	box2	TRUE
Candidate_163.0381	O=Cc1ccc(C=O)c(C=O)c1	Known		JMRQKWYIMBFUBZ			6		[M + H]+		9.9	123.51	127.7	FALSE	7.65	466.73	346.57	Although there is error, exp. & pred. tR are accepted for this candidate (box2)	box2	TRUE
Candidate_163.0381	C#CCCCC(=O)C(=O)O	Known		HPRDLTCDCRRKFL			7		[M + Na]+		9.9	123.51	137.1	FALSE	5.56	466.73	234.55	Pred./Exp. tR are not reliable (high SR; use other verification tool (box3))	box3	FALSE
Candidate_163.0381	Cc1ccc2c(c1)C(=O)OC2=O	Known		ZOXBWJMCXHTKNU			8		[M + H]+		9.9	123.51	128.5	FALSE	7.21	466.73	322.64	Although there is error, exp. & pred. tR are accepted for this candidate (box2)	box2	TRUE
Candidate_163.0381	CC#CCCC(=O)C(=O)O	Known		CSUUECWFKAYAIR			9		[M + Na]+		9.9	123.51	136.9	FALSE	6.21	466.73	269.3	Pred./Exp. tR are not reliable (high SR; use other verification tool (box3))	box3	FALSE
Candidate_163.0381	C#COc1ccccc1C(=O)O	Known		IJQXFGGROOMFEC			10		[M + H]+		9.9	123.51	133.5	FALSE	6.12	466.73	264.37	Pred./Exp. tR are not reliable (high SR; use other verification tool (box3))	box3	FALSE
Candidate_163.0381	COc1ccc(C(=O)F)c2cccnc12	Known		CGGGTDNXYUIFOJ				1			9.9	123.51	140.1	FALSE	8.84	466.73	409.79	Exp. & Pred. tR are accepted for this candidate (box1)	box1	TRUE
Candidate_163.0381	COc1ccc(C(=O)F)cc1-n1cccc1	Known		MGBAVJSUSPOKEC				3			9.9	123.51	146.1	FALSE	8.91	466.73	413.83	Exp. & Pred. tR are accepted for this candidate (box1)	box1	TRUE
Candidate_163.0381	COc1ccc(C(=O)O)cc1Cl	Known		IBCQUQXCTOPJOD				4			9.9	123.51	131.9	FALSE	6.34	466.73	276.2	Pred./Exp. tR are not reliable (high SR; use other verification tool (box3))	box3	FALSE
Candidate_163.0381	CNC(=O)c1ccc(OC)c(O)c1	Known		ACBJGYXUACIHCM				5			9.9	123.51	137.4	FALSE	5.43	466.73	227.75	Pred./Exp. tR are not reliable (high SR; use other verification tool (box3))	box3	FALSE
Candidate_163.0381	COc1ccc(C(=O)N2CCC2)cc1O	Known		FWRQIROBZSSHIV				6			9.9	123.51	162	FALSE	6.25	466.73	271.41	Pred./Exp. tR are not reliable (high SR; use other verification tool (box3))	box3	FALSE
Candidate_163.0381	COc1ccc(C(=O)O)c2ccccc12	Known		WRQHSQDGYYDRMX				8			9.9	123.51	140.4	FALSE	10.51	466.73	499.49	Exp. & Pred. tR are accepted for this candidate (box1)	box1	TRUE
Candidate_163.0381	COc1ccc(C(=O)F)nc1	Known		JBZQIGYFTKWFRX				9			9.9	123.51	128.5	FALSE	4.89	466.73	198.46	Pred./Exp. tR are not reliable (high SR; use other verification tool (box3))	box3	FALSE
Candidate_163.0381	COc1ccc(C(=O)N2CCOC2)nc1	Known		KYTCTCNIAZCPRD				10			9.9	123.51	147.1	FALSE	5.33	466.73	222.3	Pred./Exp. tR are not reliable (high SR; use other verification tool (box3))	box3	FALSE
Candidate_195.0875	Cn1c(=O)c2c(ncn2C)n(C)c1=O	Known	1	RYYVLZVUVIJVGH	1		1		[M + H]+		5.16	137.56	137.4	TRUE	5.3	213.14	220.8	Exp. & Pred. tR are accepted for this candidate (box1)	box1	TRUE
Candidate_195.0875	Cn1c(=O)c2ncn(C)c2n(C)c1=O	Known		LPHGQDQBBGAPDZ	3		2		[M + H]+		5.16	137.56	137.4	TRUE	5.03	213.14	206.44	Exp. & Pred. tR are accepted for this candidate (box1)	box1	TRUE
Candidate_195.0875	CC(C)CC(C(=O)O)N(C)[C+]=O	Known		MHSAHYQOZUYWOT		1				[M+Na]+	5.16	137.56	149.4	FALSE		213.14				FALSE
Candidate_195.0875	N#[N+]N=C1C(=O)CC=CC1=NN=N	Known		JAVDFKYGMDUZIN		2				[M+NH4]+	5.16	137.56	151.2	FALSE	3.42	213.14	119.96	Exp. & Pred. tR are accepted for this candidate (box1)	box1	TRUE
Candidate_195.0875	[N-]=[N+]=NCC(=O)c1cccc(O)c1	Known		AXOXBWSKTWCOPU		3				[M+NH4]+	5.16	137.56	143.6	FALSE	3.55	213.14	126.98	Exp. & Pred. tR are accepted for this candidate (box1)	box1	TRUE
Candidate_195.0875	CC(=O)n1ncc2cccn2c1=O	Known		UCVXOTGNYRZOGG		4				[M+NH4]+	5.16	137.56	138.9	TRUE	5.16	213.14	213.17	Exp. & Pred. tR are accepted for this candidate (box1)	box1	TRUE
Candidate_195.0875	[N-]=[N+]=NCC(=O)c1ccccc1O	Known		IIXQHEJFDFXVFN		5				[M+NH4]+	5.16	137.56	143.6	FALSE	3.65	213.14	132.35	Exp. & Pred. tR are accepted for this candidate (box1)	box1	TRUE
Candidate_195.0875	[N-]=[N+]=NCC(=O)c1ccc(O)cc1	Known		JGEUWOSZJOFDAS		6				[M+NH4]+	5.16	137.56	143.6	FALSE	3.57	213.14	127.95	Exp. & Pred. tR are accepted for this candidate (box1)	box1	TRUE
Candidate_195.0875	CCCCC(CC(N)=O)C(=O)O	Known		MWQVDNKPXSIKND		7				[M+Na]+	5.16	137.56	146.1	FALSE	6.4	213.14	279.42	Exp. & Pred. tR are accepted for this candidate (box1)	box1	TRUE
Candidate_195.0875	O=CCn1nc2ccccn2c1=O	Known		AWZILHTWULVWPA		8				[M+NH4]+	5.16	137.56	139.1	TRUE	5.37	213.14	224.53	Exp. & Pred. tR are accepted for this candidate (box1)	box1	TRUE
Candidate_195.0875	N#CCOC(=O)c1ccc(N)cn1	Known		HUFVQAVJWXGGRV		9				[M+NH4]+	5.16	137.56	142.7	FALSE	3.85	213.14	143.18	Exp. & Pred. tR are accepted for this candidate (box1)	box1	TRUE
Candidate_195.0875	[N-]=[N+]=NCc1ccc(O)c(C=O)c1	Known		HCYDOYWPLPGQSS		10				[M+NH4]+	5.16	137.56	143.2	FALSE	5.36	213.14	223.86	Exp. & Pred. tR are accepted for this candidate (box1)	box1	TRUE
Candidate_195.0875	Cn1cnc2c(c1=O)n(C)c(=O)n2C	Known		XWJJHUXHXCANGE			3		[M + H]+		5.16	137.56	137.4	TRUE	5.4	213.14	226	Exp. & Pred. tR are accepted for this candidate (box1)	box1	TRUE
Candidate_195.0875	Cn1cnc(=O)c2c1n(C)c(=O)n2C	Known		NWCPBHZYJHWSEL			4		[M + H]+		5.16	137.56	137.4	TRUE	5.68	213.14	240.91	Exp. & Pred. tR are accepted for this candidate (box1)	box1	TRUE
Candidate_195.0875	Cc1nc2c([nH]1)c(=O)n(C)c(=O)n2C	Known		WZBKGWBHAPBSBF			5		[M + H]+		5.16	137.56	138.7	TRUE	4.54	213.14	179.88	Exp. & Pred. tR are accepted for this candidate (box1)	box1	TRUE
Candidate_195.0875	Cc1nc2[nH]c(=O)n(C)c(=O)c2n1C	Known		NPIMUJMOFLJXLV			6		[M + H]+		5.16	137.56	138.7	TRUE	4.22	213.14	162.67	Exp. & Pred. tR are accepted for this candidate (box1)	box1	TRUE
Candidate_195.0875	COc1nc2ncn(C)c2c(=O)n1C	Known		QWXDMSNUYYDCGR			7		[M + H]+		5.16	137.56	138.3	TRUE	5.24	213.14	217.64	Exp. & Pred. tR are accepted for this candidate (box1)	box1	TRUE
Candidate_195.0875	Cn1c(=O)[nH]c2c(c1=O)n(C)c[n+]2C	Known		GPDTYMGBFFDFID			8		[M + H]+		5.16	137.56	139.6	TRUE	4.35	213.14	170	Exp. & Pred. tR are accepted for this candidate (box1)	box1	TRUE
Candidate_195.0875	Cc1nc2c(=O)n(C)c(=O)[nH]c2n1C	Known		DQPSWAZGLXRDIE			9		[M + H]+		5.16	137.56	138.7	TRUE	4.31	213.14	167.78	Exp. & Pred. tR are accepted for this candidate (box1)	box1	TRUE
Candidate_195.0875	COc1nc(=O)c2c(ncn2C)n1C	Known		ATTWHHINMNPETB			10		[M + H]+		5.16	137.56	138.3	TRUE	5.24	213.14	217.33	Exp. & Pred. tR are accepted for this candidate (box1)	box1	TRUE
Candidate_195.0875	COc1ccc2sc(C)cc2c1Cl	Known		URUHNIPSTDTDRT				2			5.16	137.56	135.7	TRUE	12.49	213.14	605.3	Pred./Exp. tR are not reliable (high SR; the LC method used is not well suited for this compound, it could be a false positive) (box4)	box4	FALSE
Candidate_195.0875	COc1ccc2nc(I)ccc2c1Cl	Known		XNSPPYOPJQUFCO				4			5.16	137.56	140.3	TRUE	13.45	213.14	656.52	Pred./Exp. tR are not reliable (high SR; the LC method used is not well suited for this compound, it could be a false positive) (box4)	box4	FALSE
Candidate_195.0875	COc1ccc(Br)c2cc(N)ncc12	Known		LRIFNGNTKRMFFU				6			5.16	137.56	145.7	FALSE	8.67	213.14	400.88	Although there is error, exp. & pred. tR are accepted for this candidate (box2)	box2	TRUE
Candidate_195.0875	COc1ccc2c(c1Cl)CC(=O)N2	Known		WRHGQUDBASFCQC				7			5.16	137.56	137.2	TRUE	6.05	213.14	261.02	Exp. & Pred. tR are accepted for this candidate (box1)	box1	TRUE
Candidate_195.0875	COc1ccnc2cc(Br)c(N)cc12	Known		ZTGQBFUJFFWAID				9			5.16	137.56	145.7	FALSE	6.61	213.14	290.71	Exp. & Pred. tR are accepted for this candidate (box1)	box1	TRUE
Candidate_195.0875	COc1ccc(Cl)c2nc(C)ccc12	Known		OYKLZGWQSGPMIW				10			5.16	137.56	137.7	TRUE	11.12	213.14	532.08	Pred./Exp. tR are not reliable (high SR; the LC method used is not well suited for this compound, it could be a false positive) (box4)	box4	FALSE
Candidate_198.9398	CNC(=O)CSP(=S)(OC)OC	Unknown		MCWXGJITAZMZEV	1						1.46	141.55	140.5	TRUE	6.97	15.19	310.01	Pred./Exp. tR are not reliable (high SR; the LC method used is not well suited for this compound, it could be a false positive) (box4)	box4	FALSE
Candidate_198.9398	CC(=O)OCC12CCC(C)=CC1OC1C(O)C(OC(C)=O)C2(C)C12CO2	Unknown		AUGQEEXBDZWUJY	4						1.46	141.55	180.4	FALSE	9.98	15.19	471.04	Pred./Exp. tR are not reliable (high SR; the LC method used is not well suited for this compound, it could be a false positive) (box4)	box4	FALSE
Candidate_198.9398	CC(=O)OCC12C(C=C(C)C(O)C1O)OC1C(OC(C)=O)CC2(C)C12CO2	Unknown		JSKXQQKSUOVSKS	5						1.46	141.55	183.5	FALSE	7.56	15.19	341.34	Pred./Exp. tR are not reliable (high SR; the LC method used is not well suited for this compound, it could be a false positive) (box4)	box4	FALSE
Candidate_198.9398	CC(=O)OCC12CC(OC(=O)CC(C)C)C(C)=CC1OC1C(O)C(O)C2(C)C12CO2	Unknown		PNKLMTPXERFKEN	6						1.46	141.55	195.3	FALSE	11.96	15.19	576.91	Pred./Exp. tR are not reliable (high SR; the LC method used is not well suited for this compound, it could be a false positive) (box4)	box4	FALSE
Candidate_198.9398	CC(=O)OCC12CC(OC(=O)CC(C)C)C(C)=CC1OC1C(O)C(OC(C)=O)C2(C)C12CO2	Unknown		BXFOFFBJRFZBQZ	8						1.46	141.55	207.4	FALSE	12.24	15.19	592	Pred./Exp. tR are not reliable (high SR; the LC method used is not well suited for this compound, it could be a false positive) (box4)	box4	FALSE
Candidate_198.9398	CCC(C)C(=O)OC1CC(C)C=C2C=CC(C)C(CCC3CC(O)CC(=O)O3)C21	Unknown		PCZOHLXUXFIOCF	9						1.46	141.55	197.5	FALSE	16.64	15.19	827.38	Pred./Exp. tR are not reliable (high SR; the LC method used is not well suited for this compound, it could be a false positive) (box4)	box4	FALSE
Candidate_198.9398	CCC(C)(C)C(=O)OC1CC(C)C=C2C=CC(C)C(CCC3CC(O)CC(=O)O3)C21	Unknown		RYMZZMVNJRMUDD	10						1.46	141.55	202.4	FALSE	17.04	15.19	848.78	Pred./Exp. tR are not reliable (high SR; the LC method used is not well suited for this compound, it could be a false positive) (box4)	box4	FALSE
Candidate_198.9398	[B]CPCC(C)(CC)CC	Unknown		LTNYOTDMGQGRHZ		1				[M+K]+	1.46	141.55	168.8	FALSE	13.1	15.19	637.87	Pred./Exp. tR are not reliable (high SR; the LC method used is not well suited for this compound, it could be a false positive) (box4)	box4	FALSE
Candidate_198.9398	CC(C)(C)P1BCCCC1	Unknown		ZZHXYTTWVDTZMS		2				[M+K]+	1.46	141.55	158.9	FALSE	14.01	15.19	686.78	Pred./Exp. tR are not reliable (high SR; the LC method used is not well suited for this compound, it could be a false positive) (box4)	box4	FALSE
Candidate_198.9398	C[Si](C)O[Si]OC(N)CN	Unknown		MYMDDFZUTULWCU		4				[M+]+	1.46	141.55			1.53	15.19	18.86	Exp. & Pred. tR are accepted for this candidate (box1)	box1	TRUE
Candidate_198.9398	CCCC1CN(O)C1OC(C)=O	Unknown		CVQKTZAKUFIWOR		5				[M+Na]+	1.46	141.55	167.8	FALSE	8.13	15.19	371.9	Pred./Exp. tR are not reliable (high SR; the LC method used is not well suited for this compound, it could be a false positive) (box4)	box4	FALSE
Candidate_198.9398	CCOC(=O)C1CCCN(O)C1	Unknown		YXDSXYLNJXBQFK		6				[M+Na]+	1.46	141.55	147.4	FALSE	5.18	15.19	214.47	Pred./Exp. tR are not reliable (high SR; use other verification tool (box3))	box3	FALSE
Candidate_198.9398	CCOC(=O)C1CCCCN1O	Unknown		IPIPIUQVLWLMSB		7				[M+Na]+	1.46	141.55	147.4	FALSE	6.37	15.19	277.95	Pred./Exp. tR are not reliable (high SR; use other verification tool (box3))	box3	FALSE
Candidate_198.9398	CCOC(=O)C1CCN(O)CC1	Unknown		NCGZJLARPPZIEM		8				[M+Na]+	1.46	141.55	147.4	FALSE	5.07	15.19	208.4	Pred./Exp. tR are not reliable (high SR; use other verification tool (box3))	box3	FALSE
Candidate_198.9398	CC(=O)OCCC1(C)CCN1O	Unknown		YPXHLZMWXOPJKX		9				[M+Na]+	1.46	141.55	163.8	FALSE	5.69	15.19	241.58	Pred./Exp. tR are not reliable (high SR; use other verification tool (box3))	box3	FALSE
Candidate_198.9398	C[O+]=C1CCC(=[N+]([O-])O)C1(C)C	Unknown		UTYMWDWNWUWAFU		10				[M+Na]+	1.46	141.55	155.4	FALSE	8.5	15.19	391.83	Pred./Exp. tR are not reliable (high SR; the LC method used is not well suited for this compound, it could be a false positive) (box4)	box4	FALSE
Candidate_198.9398	C#CC1=CSP(C)(=O)O1	Unknown		BMPXLVSDQIHIIO			1		[M + K]+		1.46	141.55	151.8	FALSE	5.24	15.19	217.56	Pred./Exp. tR are not reliable (high SR; use other verification tool (box3))	box3	FALSE
Candidate_198.9398	C#CC1=COP(C)(=S)O1	Unknown		DLLXUKYGPYCSHB			2		[M + K]+		1.46	141.55	153.1	FALSE	7.62	15.19	344.62	Pred./Exp. tR are not reliable (high SR; the LC method used is not well suited for this compound, it could be a false positive) (box4)	box4	FALSE
Candidate_198.9398	C#CC1=COP(C)(=O)S1	Unknown		FTXBZVCVOFLCHD			3		[M + K]+		1.46	141.55	151.8	FALSE	3.99	15.19	150.59	Although there is error, exp. & pred. tR are accepted for this candidate (box2)	box2	TRUE
Candidate_198.9398	NC(=S)O[P+](=O)OC(N)=S	Unknown		QBNXZLHLRXLQKL			4		[M + H]+		1.46	141.55	129.4	FALSE	5.97	15.19	256.72	Pred./Exp. tR are not reliable (high SR; use other verification tool (box3))	box3	FALSE
Candidate_198.9398	O=C(O)Pc1ccsc1	Unknown		PCOQVMBFVCBLFK			5		[M + K]+		1.46	141.55	148	FALSE	7.46	15.19	336.45	Pred./Exp. tR are not reliable (high SR; the LC method used is not well suited for this compound, it could be a false positive) (box4)	box4	FALSE
Candidate_198.9398	C#CC1=CCP(=O)(O)S1	Unknown		QXIUHNPNDQQQIN			6		[M + K]+		1.46	141.55	151.5	FALSE	3.02	15.19	98.84	Exp. & Pred. tR are accepted for this candidate (box1)	box1	TRUE
Candidate_198.9398	C#CC1=COP(O)(=S)C1	Unknown		CHAFHWXTBLHHQR			7		[M + K]+		1.46	141.55	152.5	FALSE	4.36	15.19	170.14	Although there is error, exp. & pred. tR are accepted for this candidate (box2)	box2	TRUE
Candidate_198.9398	O=[P+](O)Cc1ccsc1	Unknown		MOOOQVHHQMPBIS			8		[M + K]+		1.46	141.55	141.1	TRUE	4.3	15.19	166.88	Although there is error, exp. & pred. tR are accepted for this candidate (box2)	box2	TRUE
Candidate_198.9398	O=[P+](O)Cc1cccs1	Unknown		YJTWLYCGNJEDMD			9		[M + K]+		1.46	141.55	141.1	TRUE	4.7	15.19	188.56	Although there is error, exp. & pred. tR are accepted for this candidate (box2)	box2	TRUE
Candidate_198.9398	C#CC1CO[P+](=S)OC1	Unknown		PZMCWSOARMFJRP			10		[M + K]+		1.46	141.55	148.8	FALSE	8.88	15.19	411.93	Pred./Exp. tR are not reliable (high SR; the LC method used is not well suited for this compound, it could be a false positive) (box4)	box4	FALSE
Candidate_202.0855	CCNc1nc(Cl)nc(NCC)n1	Known	1	ODCWYMIRDDJXKW	1						9.26	142.88	143.9	TRUE	9.39	432.49	439.57	Exp. & Pred. tR are accepted for this candidate (box1)	box1	TRUE
Candidate_202.0855	C=CC(=O)OC1CCCCC1C#N	Known		CCUUCSBUFVYCID		1				[M+Na]+	9.26	142.88	143.2	TRUE	9.77	432.49	459.99	Exp. & Pred. tR are accepted for this candidate (box1)	box1	TRUE
Candidate_202.0855	C=CC(=O)OC1(C#N)CCCCC1	Known		GKCFYVVASVFGER		2				[M+Na]+	9.26	142.88	143.3	TRUE	10.67	432.49	508.18	Exp. & Pred. tR are accepted for this candidate (box1)	box1	TRUE
Candidate_202.0855	C=CC(=O)C1CN=CC(C(C)=O)C1	Known		VCDJWWFCDMGBIG		3				[M+Na]+	9.26	142.88	149.4	FALSE	4.57	432.49	181.44	Pred./Exp. tR are not reliable (high SR; use other verification tool (box3))	box3	FALSE
Candidate_202.0855	C=CCNC(=O)C(C)=CC(=O)C=C	Known		DFHSDGJPZMCKIS		4				[M+Na]+	9.26	142.88	149.9	FALSE	7.75	432.49	351.92	Exp. & Pred. tR are accepted for this candidate (box1)	box1	TRUE
Candidate_202.0855	C=CC1CC(=O)C(C)C(CC#N)O1	Known		RJFUSWBTCRQRLR		5				[M+Na]+	9.26	142.88	145.1	TRUE	7.03	432.49	313.42	Although there is error, exp. & pred. tR are accepted for this candidate (box2)	box2	TRUE
Candidate_202.0855	C=CCC1C=NC(CC)=C(O)C1=O	Known		GJHHGUOVLZYTTO		6				[M+Na]+	9.26	142.88	152	FALSE	7.33	432.49	328.99	Although there is error, exp. & pred. tR are accepted for this candidate (box2)	box2	TRUE
Candidate_202.0855	CCCCCC1=CC=NC(=O)C1=O	Known		CYCSGKWHFQNUAQ		7				[M+Na]+	9.26	142.88	151.1	FALSE	9.81	432.49	461.73	Exp. & Pred. tR are accepted for this candidate (box1)	box1	TRUE
Candidate_202.0855	N#CC1(C(=O)C2CCCC2)COC1	Known		JGQZRIQATGZRFH		8				[M+Na]+	9.26	142.88	157.4	FALSE	8.61	432.49	397.47	Exp. & Pred. tR are accepted for this candidate (box1)	box1	TRUE
Candidate_202.0855	CC=CCC(C#N)(C=O)CC(C)=O	Known		CVJVRUSTQFDAIZ		9				[M+Na]+	9.26	142.88	145.8	TRUE	8.82	432.49	409.09	Exp. & Pred. tR are accepted for this candidate (box1)	box1	TRUE
Candidate_202.0855	CCCC(=O)c1ccc(=O)n(C)c1	Known		COTMYSWOSDWCOY		10				[M+Na]+	9.26	142.88	150	FALSE	8	432.49	365.18	Exp. & Pred. tR are accepted for this candidate (box1)	box1	TRUE
Candidate_202.0855	Cc1cc(C)nc(NP(N)(N)=O)n1	Known		UZZGMZUJNUTDBD			1		[M + H]+		9.26	142.88	149.6	FALSE	2.42	432.49	66.52	Pred./Exp. tR are not reliable (high SR; the LC method used is not well suited for this compound, it could be a false positive) (box4)	box4	FALSE
Candidate_202.0855	CC(=N)c1ncc(OP)nc1N	Known		ZJHSNUYMVRHNDK			2		[M + H3N + H]+		9.26	142.88	150.1	FALSE	2.21	432.49	55.11	Pred./Exp. tR are not reliable (high SR; the LC method used is not well suited for this compound, it could be a false positive) (box4)	box4	FALSE
Candidate_202.0855	Cc1ccc(N2CCc3ccccc32)nc1	Known		SEPUGMWZDFPUSE				1			9.26	142.88	146.8	TRUE	10.88	432.49	519.18	Exp. & Pred. tR are accepted for this candidate (box1)	box1	TRUE
Candidate_202.0855	Cc1ccc(-c2ccccn2)nc1N	Known		IVFLSLHBXWVEFF				4			9.26	142.88	138.6	TRUE	5.92	432.49	253.61	Although there is error, exp. & pred. tR are accepted for this candidate (box2)	box2	TRUE
Candidate_202.0855	Cc1cc(-c2ncccc2Cl)ccc1O	Known		FAMXCRPRBRSZQF				9			9.26	142.88	142.9	TRUE	11.8	432.49	568.5	Although there is error, exp. & pred. tR are accepted for this candidate (box2)	box2	TRUE
Candidate_202.0855	Oc1ccc2[nH]c(-c3ccccc3Cl)nc2c1	Known		ARGNXZRRGHTOSE				10			9.26	142.88	152.8	FALSE	13.26	432.49	646.54	Pred./Exp. tR are not reliable (high SR; use other verification tool (box3))	box3	FALSE
Candidate_216.1012	CCNc1nc(Cl)nc(NC(C)C)n1	Known	1	MXWJVTOOROXGIU	1						10.76	149	149.2	TRUE	10.96	512.74	523.37	Exp. & Pred. tR are accepted for this candidate (box1)	box1	TRUE
Candidate_216.1012	CCC(=O)Nc1ccc(Cl)c(Cl)c1	Known		LFULEKSKNZEWOE	5						10.76	149	142.1	FALSE	12.85	512.74	624.44	Although there is error, exp. & pred. tR are accepted for this candidate (box2)	box2	TRUE
Candidate_216.1012	[C-]#[N+]C(C[CH]C#N)CC(C)CCC	Known		UPFMOPCLJMRHJR		1				[M+K]+	10.76	149	166.6	FALSE	9.08	512.74	422.75	Exp. & Pred. tR are accepted for this candidate (box1)	box1	TRUE
Candidate_216.1012	[CH2]CCCCCc1cnc(C)cn1	Known		SVKCBEWXHWHOLK		2				[M+K]+	10.76	149	154.4	FALSE	9.39	512.74	439.55	Exp. & Pred. tR are accepted for this candidate (box1)	box1	TRUE
Candidate_216.1012	C=CCN1CCCn2cccc2C1	Known		CXKRLOSDJOREHY		3				[M+K]+	10.76	149	173.2	FALSE	5.95	512.74	255.19	Pred./Exp. tR are not reliable (high SR; use other verification tool (box3))	box3	FALSE
Candidate_216.1012	C=C(C)[N+](C)=CC1=C(C)CNC=C1	Known		CNKPVXPJDWFDHD		4				[M+K]+	10.76	149	149.6	TRUE	4.22	512.74	162.7	Pred./Exp. tR are not reliable (high SR; the LC method used is not well suited for this compound, it could be a false positive) (box4)	box4	FALSE
Candidate_216.1012	[CH2]CCCCc1cnc(CC)cn1	Known		LQQPGRDLVXXNMO		5				[M+K]+	10.76	149	154.4	FALSE	10.3	512.74	488.2	Exp. & Pred. tR are accepted for this candidate (box1)	box1	TRUE
Candidate_216.1012	C=CCNCCC[n+]1ccccc1	Known		TWNLJKDZUICOGL		6				[M+K]+	10.76	149	149.8	TRUE	1.73	512.74	29.49	Pred./Exp. tR are not reliable (high SR; the LC method used is not well suited for this compound, it could be a false positive) (box4)	box4	FALSE
Candidate_216.1012	[CH2]CCNN(C)Cc1ccccc1	Known		SSWZEQMSVUUCEO		7				[M+K]+	10.76	149	162.4	FALSE	6.3	512.74	274.15	Pred./Exp. tR are not reliable (high SR; use other verification tool (box3))	box3	FALSE
Candidate_216.1012	CCCCN(C)Cc1[c]cccn1	Known		ARMFODRXYQWREU		8				[M+K]+	10.76	149	159	FALSE	6.18	512.74	267.66	Pred./Exp. tR are not reliable (high SR; use other verification tool (box3))	box3	FALSE
Candidate_216.1012	C=[N+](C1=CCCC=CN=C1)C(C)C	Known		TWXOOFVPULYCNU		9				[M+K]+	10.76	149	158.3	FALSE	6.2	512.74	268.99	Pred./Exp. tR are not reliable (high SR; use other verification tool (box3))	box3	FALSE
Candidate_216.1012	CC=CC=C(C)N1CC=CC=[N+]1C	Known		BLWHQMFZTFUQDZ		10				[M+K]+	10.76	149	146.7	TRUE	6.25	512.74	271.45	Pred./Exp. tR are not reliable (high SR; use other verification tool (box3))	box3	FALSE
Candidate_216.1012	OP1N2CCN=C2CC2=NCCN21	Known		OEQRIEBFSVBACI			1		[M + H3N + H]+		10.76	149	150.9	TRUE	2.26	512.74	58.11	Pred./Exp. tR are not reliable (high SR; the LC method used is not well suited for this compound, it could be a false positive) (box4)	box4	FALSE
Candidate_216.1012	Cc1ccc2c(=O)[nH]cc(-c3ccccc3)c2n1	Known		LFYDPWHIWGQMGB				7			10.76	149	151.5	TRUE	9.36	512.74	437.79	Exp. & Pred. tR are accepted for this candidate (box1)	box1	TRUE
Candidate_237.1026	NC(=O)N1c2ccccc2C=Cc2ccccc21	Known	1	FFGPTBGBLSHEPO	1		1		[M + H]+		9.7	149.28	149.9	TRUE	10.2	456.03	482.79	Exp. & Pred. tR are accepted for this candidate (box1)	box1	TRUE
Candidate_237.1026	NC(=O)N1c2ccccc2CC(O)c2ccccc21	Known		BMPDWHIDQYTSHX	4						9.7	149.28	153.5	TRUE	7.58	456.03	342.44	Although there is error, exp. & pred. tR are accepted for this candidate (box2)	box2	TRUE
Candidate_237.1026	CCC1CCC(NC=O)(C(N)=S)CC1	Known		SLCVEIOIRDCWGB		1				[M+Na]+	9.7	149.28	157.1	FALSE	9.84	456.03	463.33	Exp. & Pred. tR are accepted for this candidate (box1)	box1	TRUE
Candidate_237.1026	CC(=O)NC1CCCC12CC(N)CS2	Known		ISBMLOWSMUPXIY		2				[M+Na]+	9.7	149.28	147.9	TRUE	3.8	456.03	140.57	Pred./Exp. tR are not reliable (high SR; the LC method used is not well suited for this compound, it could be a false positive) (box4)	box4	FALSE
Candidate_237.1026	CC(=O)NC1CCC2(CC(N)CS2)C1	Known		WOKAHYCTIQTTNP		3				[M+Na]+	9.7	149.28	147.9	TRUE	3.3	456.03	113.88	Pred./Exp. tR are not reliable (high SR; the LC method used is not well suited for this compound, it could be a false positive) (box4)	box4	FALSE
Candidate_237.1026	CCC(C(N)=O)N1CC(C=CF)CC1=O	Known		YLZPTPADBPEBPI		4				[M+Na]+	9.7	149.28	154.2	FALSE	4.66	456.03	186.48	Pred./Exp. tR are not reliable (high SR; use other verification tool (box3))	box3	FALSE
Candidate_237.1026	Cc1[nH]c2ccc(F)cc2c1C(=O)N[N+]#N	Known		CWWHWYTYZMDYMU		5				[M+NH4]+	9.7	149.28	167.8	FALSE	7.44	456.03	335.12	Although there is error, exp. & pred. tR are accepted for this candidate (box2)	box2	TRUE
Candidate_237.1026	CC(=O)N1CCCC2(CC(N)CS2)C1	Known		PARWNUHFSDJKHR		6				[M+Na]+	9.7	149.28	150.4	TRUE	4.05	456.03	153.59	Pred./Exp. tR are not reliable (high SR; the LC method used is not well suited for this compound, it could be a false positive) (box4)	box4	FALSE
Candidate_237.1026	NC(=S)C1(NC=O)CCCCCCC1	Known		RIITXPQBFUPKHO		7				[M+Na]+	9.7	149.28	146.8	TRUE	11.87	456.03	572.24	Although there is error, exp. & pred. tR are accepted for this candidate (box2)	box2	TRUE
Candidate_237.1026	CC(=O)NC1CSC2(CCCNC2)C1	Known		ISZUJSRPTJJPGB		8				[M+Na]+	9.7	149.28	149.7	TRUE	3.13	456.03	104.36	Pred./Exp. tR are not reliable (high SR; the LC method used is not well suited for this compound, it could be a false positive) (box4)	box4	FALSE
Candidate_237.1026	CC(=O)N1CCC2(CC1)CC(N)CS2	Known		CYXZAMCFQLNVDD		9				[M+Na]+	9.7	149.28	150.4	TRUE	4	456.03	151.2	Pred./Exp. tR are not reliable (high SR; the LC method used is not well suited for this compound, it could be a false positive) (box4)	box4	FALSE
Candidate_237.1026	CC(=O)NC1CSC2(CCNCC2)C1	Known		XRTWDYXIHSSHQE		10				[M+Na]+	9.7	149.28	149.7	TRUE	3.08	456.03	102.01	Pred./Exp. tR are not reliable (high SR; the LC method used is not well suited for this compound, it could be a false positive) (box4)	box4	FALSE
Candidate_237.1026	NC(=O)Nc1ccccc1C#Cc1ccccc1	Known		GWMRLCPMQASJGB			2		[M + H]+		9.7	149.28	161.4	FALSE	10.84	456.03	516.92	Exp. & Pred. tR are accepted for this candidate (box1)	box1	TRUE
Candidate_237.1026	NC(=O)N1C=Cc2ccccc2-c2ccccc21	Known		PLQZWRJQQQWOLB			3		[M + H]+		9.7	149.28	149.9	TRUE	11.01	456.03	525.94	Exp. & Pred. tR are accepted for this candidate (box1)	box1	TRUE
Candidate_237.1026	C#Cc1ccccc1NC(=O)Nc1ccccc1	Known		HGVQGGBPLJLJKI			4		[M + H]+		9.7	149.28	160.6	FALSE	12.14	456.03	586.44	Although there is error, exp. & pred. tR are accepted for this candidate (box2)	box2	TRUE
Candidate_237.1026	C#Cc1cccc(NC(=O)Nc2ccccc2)c1	Known		TWTCWBIDBLYOHR			5		[M + H]+		9.7	149.28	160.6	FALSE	11.8	456.03	568.52	Although there is error, exp. & pred. tR are accepted for this candidate (box2)	box2	TRUE
Candidate_237.1026	O=C(Nc1ccccc1)n1ccc2ccccc21	Known		XBJQZKLWXQEBKA			6		[M + H]+		9.7	149.28	154.9	FALSE	12.42	456.03	601.43	Although there is error, exp. & pred. tR are accepted for this candidate (box2)	box2	TRUE
Candidate_237.1026	O=CNN1c2ccccc2C=Cc2ccccc21	Known		JAYCUTMMAYZHQH			7		[M + H]+		9.7	149.28	152.9	TRUE	12.57	456.03	609.75	Although there is error, exp. & pred. tR are accepted for this candidate (box2)	box2	TRUE
Candidate_237.1026	NC(=O)Nc1cccc2cc3ccccc3cc12	Known		RQDDHTVYSOYVBL			8		[M + H]+		9.7	149.28	148.6	TRUE	12.51	456.03	606.39	Although there is error, exp. & pred. tR are accepted for this candidate (box2)	box2	TRUE
Candidate_237.1026	C#Cc1ccc(NC(=O)Nc2ccccc2)cc1	Known		LTFVOFLJOHFKEB			9		[M + H]+		9.7	149.28	160.6	FALSE	11.95	456.03	576.52	Although there is error, exp. & pred. tR are accepted for this candidate (box2)	box2	TRUE
Candidate_237.1026	O=C(N=Cc1ccccc1)N=Cc1ccccc1	Known		PWJONTMSHFEIQT			10		[M + H]+		9.7	149.28	154.1	FALSE	13.54	456.03	661.64	Pred./Exp. tR are not reliable (high SR; use other verification tool (box3))	box3	FALSE
Candidate_237.1026	COc1ccc2c(c1)=C(c1ccccc1)SC=NC=2N1CC1	Known		FTPXRGODJWKDNZ				1			9.7	149.28	175.8	FALSE	12.85	456.03	624.47	Although there is error, exp. & pred. tR are accepted for this candidate (box2)	box2	TRUE
Candidate_237.1026	CN1CC(C)(O)c2cc(-c3ccccc3)ncc21	Known		CTHRNQHQQIKBGW				3			9.7	149.28	154.4	FALSE	6.52	456.03	286.14	Although there is error, exp. & pred. tR are accepted for this candidate (box2)	box2	TRUE
Candidate_237.1026	COC(=O)CCN1c2cc(-c3ccccc3)oc2C=CN1C	Known		HCIYBKCBLRZTJB				7			9.7	149.28	169.3	FALSE	10.13	456.03	478.92	Exp. & Pred. tR are accepted for this candidate (box1)	box1	TRUE
Candidate_237.1026	COc1ccc2c(c1)C(Oc1ccc(C(F)(F)F)cc1)c1ccccc1-2	Known		PYMBTZGBGBTBPH				8			9.7	149.28	178.5	FALSE	17.09	456.03	851.24	Pred./Exp. tR are not reliable (high SR; the LC method used is not well suited for this compound, it could be a false positive) (box4)	box4	FALSE
Candidate_284.1417	CCc1cccc(C)c1N(C(=O)CCl)C(C)COC	Known	1	WVQBLGZPHOPPFO	1						14.07	159.61	166.5	FALSE	14	689.83	686	Exp. & Pred. tR are accepted for this candidate (box1)	box1	TRUE
Candidate_284.1417	Nc1ccc(-c2ccc(N)c(Cl)c2)cc1Cl	Known		HUWXDEQWWKGHRV	2						14.07	159.61	151.8	FALSE	12.31	689.83	595.91	Exp. & Pred. tR are accepted for this candidate (box1)	box1	TRUE
Candidate_284.1417	Cc1c(OCC(F)(F)F)ccnc1C[S+]([O-])c1nc2ccccc2[nH]1	Known		MJIHNNLFOKEZEW	7						14.07	159.61	170.5	FALSE	8.75	689.83	405.13	Pred./Exp. tR are not reliable (high SR; the LC method used is not well suited for this compound, it could be a false positive) (box4)	box4	FALSE
Candidate_284.1417	CCCN(CCC)C(=O)SCc1ccccc1	Known		NQLVQOSNDJXLKG	9						14.07	159.61	162.8	TRUE	15.9	689.83	787.89	Although there is error, exp. & pred. tR are accepted for this candidate (box2)	box2	TRUE
Candidate_284.1417	CNC(CCCOC)c1ccc(F)c2ccccc12	Known		QNOINYVTUIDMLH		1				[M+Na]+	14.07	159.61	169.7	FALSE	8.08	689.83	369.13	Pred./Exp. tR are not reliable (high SR; the LC method used is not well suited for this compound, it could be a false positive) (box4)	box4	FALSE
Candidate_284.1417	CNC1(c2ccccc2Cl)CCCCC1OCCO	Known		XPHLVNNLYBVRDB		2				[M+H]+	14.07	159.61	165.3	FALSE	7.66	689.83	347	Pred./Exp. tR are not reliable (high SR; the LC method used is not well suited for this compound, it could be a false positive) (box4)	box4	FALSE
Candidate_284.1417	CNC1(c2ccccc2Cl)CCCCC1OCOC	Known		SGACYPOQYRIUGC		3				[M+H]+	14.07	159.61	164.9	FALSE	9.68	689.83	454.78	Pred./Exp. tR are not reliable (high SR; use other verification tool (box3))	box3	FALSE
Candidate_284.1417	COc1c(F)ccc2c1CCNC2C1CC=CCC1	Known		FHHAUQLRFJFJSU		4				[M+Na]+	14.07	159.61	178.6	FALSE	6.78	689.83	299.59	Pred./Exp. tR are not reliable (high SR; the LC method used is not well suited for this compound, it could be a false positive) (box4)	box4	FALSE
Candidate_284.1417	COc1c(F)ccc2c1C(C1CC=CCC1)NCC2	Known		XHFRVYOEHVGMQB		5				[M+Na]+	14.07	159.61	178.6	FALSE	6.75	689.83	298.02	Pred./Exp. tR are not reliable (high SR; the LC method used is not well suited for this compound, it could be a false positive) (box4)	box4	FALSE
Candidate_284.1417	COc1ccc2c(c1F)C(C1CC=CCC1)NCC2	Known		ROHFORQFTUHXNO		6				[M+Na]+	14.07	159.61	178.6	FALSE	7.1	689.83	316.74	Pred./Exp. tR are not reliable (high SR; the LC method used is not well suited for this compound, it could be a false positive) (box4)	box4	FALSE
Candidate_284.1417	COc1cc2c(cc1F)CCNC2C1CC=CCC1	Known		XEYURJILLRKQCM		7				[M+Na]+	14.07	159.61	178.6	FALSE	6.83	689.83	302.67	Pred./Exp. tR are not reliable (high SR; the LC method used is not well suited for this compound, it could be a false positive) (box4)	box4	FALSE
Candidate_284.1417	COc1cc2c(cc1F)C(C1CC=CCC1)NCC2	Known		ZBAYSGKSRRAMHH		8				[M+Na]+	14.07	159.61	178.6	FALSE	6.79	689.83	300.12	Pred./Exp. tR are not reliable (high SR; the LC method used is not well suited for this compound, it could be a false positive) (box4)	box4	FALSE
Candidate_284.1417	CN1C2CCC23CC(c2ccc(F)cc2)C(CO)C13	Known		QLDLUNOUGGLZOG		9				[M+Na]+	14.07	159.61	187.9	FALSE	6.42	689.83	280.45	Pred./Exp. tR are not reliable (high SR; the LC method used is not well suited for this compound, it could be a false positive) (box4)	box4	FALSE
Candidate_284.1417	COc1cccc(F)c1C=CC1NCC2CCCC21	Known		ZGOAYYVXFLYJRJ		10				[M+Na]+	14.07	159.61	185.2	FALSE	5.9	689.83	252.86	Pred./Exp. tR are not reliable (high SR; the LC method used is not well suited for this compound, it could be a false positive) (box4)	box4	FALSE
Candidate_284.1417	CCNc1ccccc1C(=O)Nc1ccccc1C(N)=O	Known		QMEXHZQIGNXZFS			1		[M + H]+		14.07	159.61	166.8	FALSE	9.89	689.83	466.28	Pred./Exp. tR are not reliable (high SR; use other verification tool (box3))	box3	FALSE
Candidate_284.1417	CC(=O)Nc1ccc(NC(=O)c2ccc(C)nc2)cc1C	Known		NCHSKNJSQFFZLA			2		[M + H]+		14.07	159.61	166.8	FALSE	8.7	689.83	402.59	Pred./Exp. tR are not reliable (high SR; the LC method used is not well suited for this compound, it could be a false positive) (box4)	box4	FALSE
Candidate_284.1417	COC(=O)c1cc(C)ccc1NCc1cc(C#N)n(C)c1	Known		VVMNLJKSSIRJFE			3		[M + H]+		14.07	159.61	170.7	FALSE	9.74	689.83	458.4	Pred./Exp. tR are not reliable (high SR; use other verification tool (box3))	box3	FALSE
Candidate_284.1417	COC(=O)c1ccccc1NCc1cc(C#N)n(C)c1C	Known		CUQWWPDDRIOSFR			4		[M + H]+		14.07	159.61	170.7	FALSE	10.31	689.83	488.6	Pred./Exp. tR are not reliable (high SR; use other verification tool (box3))	box3	FALSE
Candidate_284.1417	CC(=O)Nc1ccc(NC(=O)c2cccc(C)n2)cc1C	Known		FRNMEHPRHQEIBV			5		[M + H]+		14.07	159.61	166.8	FALSE	9.3	689.83	434.77	Pred./Exp. tR are not reliable (high SR; use other verification tool (box3))	box3	FALSE
Candidate_284.1417	CC(=O)Nc1cccc(NC(=O)c2ccc(C)nc2)c1C	Known		KMONPQXHWIWRLY			6		[M + H]+		14.07	159.61	166.8	FALSE	8.71	689.83	403.14	Pred./Exp. tR are not reliable (high SR; the LC method used is not well suited for this compound, it could be a false positive) (box4)	box4	FALSE
Candidate_284.1417	CCNc1ccccc1C(=O)Nc1ccc(C(N)=O)cc1	Known		NJUJTLMWEJCRHX			7		[M + H]+		14.07	159.61	166.8	FALSE	9.24	689.83	431.25	Pred./Exp. tR are not reliable (high SR; use other verification tool (box3))	box3	FALSE
Candidate_284.1417	CCNc1ccccc1C(=O)Nc1cccc(C(N)=O)c1	Known		RTMZKLAVCJMGCW			8		[M + H]+		14.07	159.61	166.8	FALSE	9.32	689.83	435.77	Pred./Exp. tR are not reliable (high SR; use other verification tool (box3))	box3	FALSE
Candidate_284.1417	CCOP(=O)(OCC)N1CC1CCc1ccccc1	Known		LHZWXESOMLQESA			9		[M + H]+		14.07	159.61	160	TRUE	14.24	689.83	698.83	Exp. & Pred. tR are accepted for this candidate (box1)	box1	TRUE
Candidate_284.1417	CC(=O)Nc1cccc(NC(=O)c2cccc(C)n2)c1C	Known		BSLWWQKASGRWDM			10		[M + H]+		14.07	159.61	166.8	FALSE	9.47	689.83	443.94	Pred./Exp. tR are not reliable (high SR; use other verification tool (box3))	box3	FALSE
Candidate_284.1417	COc1cc2c(nc1-c1ccc(Cl)cc1)N(CC(C)C)CC2=O	Known		NAOZCQIJUYSCFI				1			14.07	159.61	177.9	FALSE	14.11	689.83	692.1	Exp. & Pred. tR are accepted for this candidate (box1)	box1	TRUE
Candidate_284.1417	COc1ccc2c(c1)C(c1ccccn1)CC(=O)N2C	Known		XEAMXBUKVBFVAN				2			14.07	159.61	160.4	TRUE	7.35	689.83	330.11	Pred./Exp. tR are not reliable (high SR; the LC method used is not well suited for this compound, it could be a false positive) (box4)	box4	FALSE
Candidate_284.1417	COc1ccc2c(c1)c(=O)n(C1CCC1)c1cccnc21	Known		ZNBSOYUAHWKZBG				3			14.07	159.61	168	FALSE	9.35	689.83	437.15	Pred./Exp. tR are not reliable (high SR; use other verification tool (box3))	box3	FALSE
Candidate_284.1417	COc1ccc2c(c1)C1C(=O)N(CCC2)Nc2ccccc21	Known		LCNRPEXDOQUSPD				5			14.07	159.61	166.8	FALSE	11.73	689.83	564.53	Although there is error, exp. & pred. tR are accepted for this candidate (box2)	box2	TRUE
Candidate_284.1417	COc1ccc2c(c1)C(=O)N(CCc1ccccc1)C2OCl	Known		NTAALAWSHQGRCY				6			14.07	159.61	171.6	FALSE	12.86	689.83	625.28	Exp. & Pred. tR are accepted for this candidate (box1)	box1	TRUE
Candidate_284.1417	CNC(=O)c1c(OC)ccc2c1C2CC(=N)c1ccccc1	Known		YJMWFRSDUVEFOL				7			14.07	159.61	164	TRUE	10.38	689.83	492.52	Pred./Exp. tR are not reliable (high SR; use other verification tool (box3))	box3	FALSE
Candidate_284.1417	COc1ccc2c(n1)C(c1ccccc1Cl)CC(=O)N2C	Known		SMORUQPSGHWLIX				10			14.07	159.61	168.7	FALSE	12.52	689.83	606.95	Exp. & Pred. tR are accepted for this candidate (box1)	box1	TRUE
Candidate_297.0569	C=CCOC(Cn1ccnc1)c1ccc(Cl)cc1Cl	Known	1	PZBPKYOVPCNPJY	1		1		[M + H]+		8.08	165.46	165.8	TRUE	12.16	369.36	587.83	Pred./Exp. tR are not reliable (high SR; use other verification tool (box3))	box3	FALSE
Candidate_297.0569	Cc1cc2nc3cc(C)c(N)cc3[n+](-c3ccccc3)c2cc1N	Known		WULISCVZERSMML	5						8.08	165.46	177.9	FALSE	9.42	369.36	440.94	Exp. & Pred. tR are accepted for this candidate (box1)	box1	TRUE
Candidate_297.0569	CCCCCCCCCCCCCCCC(=O)NCCO	Known		HXYVTAGFYLMHSO	9						8.08	165.46	182.7	FALSE	16.81	369.36	836.49	Pred./Exp. tR are not reliable (Outside the applicability domain and high SR; use other verification tools (box4))	box4	FALSE
Candidate_297.0569	CC1=NN(C(=O)Cn2cccn2)C(O)(C(F)F)C1	Known		VHRVIUCPBRBWNS		1				[M+K]+	8.08	165.46	175.9	FALSE	5.14	369.36	212.15	Although there is error, exp. & pred. tR are accepted for this candidate (box2)	box2	TRUE
Candidate_297.0569	CSc1nc(Cl)c(C=O)c(Nc2ccccc2)n1	Known		OOVFJRLQYBGISX		2				[M+NH4]+	8.08	165.46	164.3	TRUE	13.54	369.36	661.26	Pred./Exp. tR are not reliable (high SR; the LC method used is not well suited for this compound, it could be a false positive) (box4)	box4	FALSE
Candidate_297.0569	CNC1CCCN(c2c(F)cc(F)cc2Cl)C1=O	Known		QHUPEKRPRSDTRF		3				[M+Na]+	8.08	165.46	168.3	TRUE	6.1	369.36	263.17	Although there is error, exp. & pred. tR are accepted for this candidate (box2)	box2	TRUE
Candidate_297.0569	C=CCNC(=O)C(C)Nc1c(F)cc(F)cc1Cl	Known		ROFIWVXTTOVOJL		4				[M+Na]+	8.08	165.46	167.8	TRUE	8.41	369.36	386.85	Exp. & Pred. tR are accepted for this candidate (box1)	box1	TRUE
Candidate_297.0569	C=CCNc1c(N)ncnc1Sc1ccccc1	Known		YUUMBRXVFHQWJD		5				[M+K]+	8.08	165.46	164.4	TRUE	8.28	369.36	379.94	Exp. & Pred. tR are accepted for this candidate (box1)	box1	TRUE
Candidate_297.0569	CC(Nc1c(F)cc(F)cc1Cl)C(=O)NC1CC1	Known		ICMDYRBUZYMYFL		6				[M+Na]+	8.08	165.46	157.5	FALSE	8.66	369.36	400.19	Exp. & Pred. tR are accepted for this candidate (box1)	box1	TRUE
Candidate_297.0569	CCNC1CCN(c2c(F)cc(F)cc2Cl)C1=O	Known		PBBOCBVFINJXMV		7				[M+Na]+	8.08	165.46	166.9	TRUE	6.33	369.36	275.67	Exp. & Pred. tR are accepted for this candidate (box1)	box1	TRUE
Candidate_297.0569	CCCSc1nc(Cl)c(C#N)c(-c2ccco2)n1	Known		MEKWXGMTQYHUDQ		8				[M+NH4]+	8.08	165.46	165.5	TRUE	12.36	369.36	598.6	Pred./Exp. tR are not reliable (high SR; use other verification tool (box3))	box3	FALSE
Candidate_297.0569	CCc1nnc2n1NCC=C(c1ccccc1)S2	Known		YENUWHZHWZFCNV		9				[M+K]+	8.08	165.46	185.9	FALSE	11.39	369.36	546.65	Although there is error, exp. & pred. tR are accepted for this candidate (box2)	box2	TRUE
Candidate_297.0569	NNc1cc(Sc2ccccc2)nc(C2CC2)n1	Known		AIBIEICBNHSDJD		10				[M+K]+	8.08	165.46	185.6	FALSE	8.17	369.36	374.04	Exp. & Pred. tR are accepted for this candidate (box1)	box1	TRUE
Candidate_297.0569	C=CCOC(Cn1ccnc1)c1cccc(Cl)c1Cl	Known		GAIWBQFLAJNPCL			2		[M + H]+		8.08	165.46	165.8	TRUE	12	369.36	579.33	Pred./Exp. tR are not reliable (high SR; use other verification tool (box3))	box3	FALSE
Candidate_297.0569	C=C(C)OC(Cn1ccnc1)c1ccc(Cl)cc1Cl	Known		JDELTPGMGDNNCV			3		[M + H]+		8.08	165.46	165.7	TRUE	12.3	369.36	595.21	Pred./Exp. tR are not reliable (high SR; use other verification tool (box3))	box3	FALSE
Candidate_297.0569	CC=COC(Cn1ccnc1)c1ccc(Cl)cc1Cl	Known		TWSDEFZXYDXWQC			4		[M + H]+		8.08	165.46	165.9	TRUE	12.81	369.36	622.46	Pred./Exp. tR are not reliable (high SR; use other verification tool (box3))	box3	FALSE
Candidate_297.0569	OC(Cn1ccnc1C1CC1)c1ccc(Cl)cc1Cl	Known		FFRRSWLVHQAVPP			5		[M + H]+		8.08	165.46	164.8	TRUE	12.2	369.36	589.54	Pred./Exp. tR are not reliable (high SR; use other verification tool (box3))	box3	FALSE
Candidate_297.0569	C=CCOCC(c1ccc(Cl)cc1Cl)n1ccnc1	Known		HCEBQJGYZIRRGT			6		[M + H]+		8.08	165.46	165.8	TRUE	12.14	369.36	586.47	Pred./Exp. tR are not reliable (high SR; use other verification tool (box3))	box3	FALSE
Candidate_297.0569	C=CCC(O)(Cn1ccnc1)c1ccc(Cl)cc1Cl	Known		HSOILRCPBNTNDG			7		[M + H]+		8.08	165.46	168	TRUE	11.33	369.36	543.42	Although there is error, exp. & pred. tR are accepted for this candidate (box2)	box2	TRUE
Candidate_297.0569	O=C(CCCn1ccnc1)Cc1ccc(Cl)cc1Cl	Known		XZLFWZHKVRCSGL			8		[M + H]+		8.08	165.46	165.8	TRUE	11.26	369.36	539.38	Although there is error, exp. & pred. tR are accepted for this candidate (box2)	box2	TRUE
Candidate_297.0569	OC(Cn1ccnc1)(c1ccc(Cl)cc1Cl)C1CC1	Known		MDRRZUYDSWFPRS			9		[M + H]+		8.08	165.46	162.9	TRUE	12.01	369.36	579.66	Pred./Exp. tR are not reliable (high SR; use other verification tool (box3))	box3	FALSE
Candidate_297.0569	C=CCOC(C)(c1ccc(Cl)cc1Cl)n1ccnc1	Known		LTFGTJUKUNLFAI			10		[M + H]+		8.08	165.46	168.6	TRUE	14.05	369.36	688.59	Pred./Exp. tR are not reliable (high SR; the LC method used is not well suited for this compound, it could be a false positive) (box4)	box4	FALSE
Candidate_297.0569	CN1C=C(c2ccc(Cl)cc2)c2c(cc(O)ccc2=O)S1	Known		HRZQXDVYECPHOE				6			8.08	165.46	169.6	TRUE	14.61	369.36	718.98	Pred./Exp. tR are not reliable (high SR; the LC method used is not well suited for this compound, it could be a false positive) (box4)	box4	FALSE
Candidate_297.0569	Oc1cc(I)c2ccc(-c3cc(Cl)ccc3O)nc2c1	Known		JRQVBRGXDACWJC				7			8.08	165.46	176.3	FALSE	15.39	369.36	760.61	Pred./Exp. tR are not reliable (high SR; the LC method used is not well suited for this compound, it could be a false positive) (box4)	box4	FALSE
Candidate_297.0569	COc1ccc2c(P)nc(O)c(-c3ccc(Cl)cc3)c2c1	Known		JOXXPAXNHRINMI				10			8.08	165.46	171.5	FALSE	13.89	369.36	680.22	Pred./Exp. tR are not reliable (high SR; the LC method used is not well suited for this compound, it could be a false positive) (box4)	box4	FALSE
Candidate_315.2322	O=C(Nc1ccc(Cl)cc1)Nc1ccc(Cl)c(Cl)c1	Known		ICUTUKXCWQYESQ	1						15.04	178.79	170.3	FALSE	16.39	741.73	814.18	Exp. & Pred. tR are accepted for this candidate (box1)	box1	TRUE
Candidate_315.2322	COc1cc2oc(-c3ccc(OC4OC(CO)C(O)C(O)C4O)cc3)cc(=O)c2c(O)c1OC	Known		RETJLKUBHXTIGH	2						15.04	178.79	212.6	FALSE	10.27	741.73	486.28	Pred./Exp. tR are not reliable (high SR; use other verification tool (box3))	box3	FALSE
Candidate_315.2322	CC(=O)C1CCC2C3CCC4=CC(=O)CCC4(C)C3CCC12C	Known	1	RJKFOVLPORLFTN	3		1		[M + H]+		15.04	178.79	180.5	TRUE	15.5	741.73	766.08	Exp. & Pred. tR are accepted for this candidate (box1)	box1	TRUE
Candidate_315.2322	CCN(CC)CCN1C(=O)CN=C(c2ccccc2F)c2cc(Cl)ccc21	Known		SAADBVWGJQAEFS	4						15.04	178.79	186.9	FALSE	11.2	741.73	536.23	Pred./Exp. tR are not reliable (high SR; use other verification tool (box3))	box3	FALSE
Candidate_315.2322	Cc1cc2nc3cc(C)c(N)cc3[n+](-c3ccccc3)c2cc1N	Known		WULISCVZERSMML	5						15.04	178.79	177.9	TRUE	9.42	741.73	440.94	Pred./Exp. tR are not reliable (high SR; the LC method used is not well suited for this compound, it could be a false positive) (box4)	box4	FALSE
Candidate_315.2322	COc1ccc(-c2cc(=O)c3c(O)c(OC)c(OC4OC(COC5OC(C)C(O)C(O)C5O)C(O)C(O)C4O)cc3o2)cc1	Known		DUXQKCCELUKXOE	6						15.04	178.79	245.1	FALSE	12.02	741.73	580.4	Although there is error, exp. & pred. tR are accepted for this candidate (box2)	box2	TRUE
Candidate_315.2322	COc1cc(O)c2c(=O)cc(-c3ccc(O)c(OC)c3)oc2c1	Known		ROCUOVBWAWAQFD	7						15.04	178.79	169.1	FALSE	10.95	741.73	523.02	Pred./Exp. tR are not reliable (high SR; use other verification tool (box3))	box3	FALSE
Candidate_315.2322	CCCC(O)(C#Cc1cccc(CCCCC(C)=O)c1)CCC	Known		CYMNBOAQTZUBBG		1				[M+H]+	15.04	178.79	178.6	TRUE	19.02	741.73	954.54	Pred./Exp. tR are not reliable (high SR; use other verification tool (box3))	box3	FALSE
Candidate_315.2322	CON(C)C(=O)C(CC1CCCN(C(=N)N)C1)NCB=O	Known		BXFCQQIDWQKORD		2				[M+NH4]+	15.04	178.79	177.6	TRUE		741.73				FALSE
Candidate_315.2322	CC=CC1CC1C=CCC=CCC=CCC=CCCCC(=O)O	Known		AFXZSMLCHLVBLG		3				[M+H]+	15.04	178.79	177.1	TRUE	17.36	741.73	865.75	Although there is error, exp. & pred. tR are accepted for this candidate (box2)	box2	TRUE
Candidate_315.2322	C#CC(O)CCCCCCC=CC=CC#CCCCC(O)C=C	Known		ZBYBSIUFGLWXSW		4				[M+H]+	15.04	178.79	176.9	TRUE	16.23	741.73	805.19	Exp. & Pred. tR are accepted for this candidate (box1)	box1	TRUE
Candidate_315.2322	CC=CCC=CCC=CCC=CCC=CCC=CCCC(=O)O	Known		XIRAANDYDKTTNH		5				[M+H]+	15.04	178.79	180.7	TRUE	17.09	741.73	851.51	Although there is error, exp. & pred. tR are accepted for this candidate (box2)	box2	TRUE
Candidate_315.2322	C=C1CCC(O)CC1=CC=C1CCCC2(C)C(C(C)=O)CCC12	Known		PXXHJWCVGKGOFV		6				[M+H]+	15.04	178.79	175.3	TRUE	15.38	741.73	759.95	Exp. & Pred. tR are accepted for this candidate (box1)	box1	TRUE
Candidate_315.2322	CCC=CCC=CC=CCC=CCC=CCC=CCCC(=O)O	Known		ZZFMPJPLZAXVSI		7				[M+H]+	15.04	178.79	180.7	TRUE	17.38	741.73	867.12	Although there is error, exp. & pred. tR are accepted for this candidate (box2)	box2	TRUE
Candidate_315.2322	CCC=CCC=CCC=CC=CCC=CCC=CCCC(=O)O	Known		SXMIZXUJJRLUEM		8				[M+H]+	15.04	178.79	180.7	TRUE	17.39	741.73	867.27	Although there is error, exp. & pred. tR are accepted for this candidate (box2)	box2	TRUE
Candidate_315.2322	CC12CCC3c4ccc(CCCO)cc4CCC3C1CCC2O	Known		LQCJAAWZUYQKSY		9				[M+H]+	15.04	178.79	179	TRUE	14.07	741.73	689.58	Exp. & Pred. tR are accepted for this candidate (box1)	box1	TRUE
Candidate_315.2322	CC(=O)C1CCC2C(C=CC3=C(C)CCC(O)C3)=CCCC12C	Known		SRRMRSDNEIGWQQ		10				[M+H]+	15.04	178.79	176.9	TRUE	15.6	741.73	771.87	Exp. & Pred. tR are accepted for this candidate (box1)	box1	TRUE
Candidate_315.2322	CCC1C(=O)CC2C3CCC4=CC(=O)CCC4(C)C3CCC12C	Known		WAZCMUUVLNIUQT			2		[M + H]+		15.04	178.79	179.3	TRUE	15.91	741.73	788.13	Exp. & Pred. tR are accepted for this candidate (box1)	box1	TRUE
Candidate_315.2322	CCC1CC(=O)C2(C)CCC3C(CCC4=CC(=O)CCC43C)C12	Known		ASHMTNKMDOUJQA			3		[M + H]+		15.04	178.79	179.3	TRUE	16.23	741.73	805.51	Exp. & Pred. tR are accepted for this candidate (box1)	box1	TRUE
Candidate_315.2322	CC(=O)C1(C)CCC2C3CCC4=CC(=O)CCC4C3CCC21C	Known		SMHQTBXJLXZKNT			4		[M + H]+		15.04	178.79	180.5	TRUE	15.72	741.73	778.1	Exp. & Pred. tR are accepted for this candidate (box1)	box1	TRUE
Candidate_315.2322	CC(=O)C1CCC2C3CC=C4CC(=O)CCC4(C)C3CCC12C	Known		MNRHZPCIEGLWGK			5		[M + H]+		15.04	178.79	180.5	TRUE	15.05	741.73	742.16	Exp. & Pred. tR are accepted for this candidate (box1)	box1	TRUE
Candidate_315.2322	CCCC12CCC(=O)C=C1CCC1C3CCC(=O)C3(C)CCC12	Known		VGXUJXXKBNEKRI			6		[M + H]+		15.04	178.79	180.1	TRUE	16.18	741.73	802.91	Exp. & Pred. tR are accepted for this candidate (box1)	box1	TRUE
Candidate_315.2322	CC12CCC(=O)C=C1CCC1C3CCCC3(CCC=O)CCC12	Known		UJIDJGDITCDYKV			7		[M + H]+		15.04	178.79	181	TRUE	16.14	741.73	800.51	Exp. & Pred. tR are accepted for this candidate (box1)	box1	TRUE
Candidate_315.2322	CC1(C)CC2(C)C(=CC1=O)CCC1C3CCC(=O)C3(C)CCC12	Known		IFQGCFSQXXEGDT			8		[M + H]+		15.04	178.79	177.9	TRUE	16.31	741.73	809.93	Exp. & Pred. tR are accepted for this candidate (box1)	box1	TRUE
Candidate_315.2322	CC(=O)C1CCC2C3CCC4=CCC(=O)CC4(C)C3CCC12C	Known		CRBGORYRBXKKGM			9		[M + H]+		15.04	178.79	180.5	TRUE	15.27	741.73	754.02	Exp. & Pred. tR are accepted for this candidate (box1)	box1	TRUE
Candidate_315.2322	CC(=O)C1CCC2C3CCC4=CC(=O)CC(C)C4C3CCC12C	Known		XRGMDVOEEDQCFH			10		[M + H]+		15.04	178.79	179.4	TRUE	15.7	741.73	777.25	Exp. & Pred. tR are accepted for this candidate (box1)	box1	TRUE
Candidate_315.2322	Cc1cc(Cl)c(C2CCC(Cn3c(C)ccc3-c3ccccc3)O2)cc1N	Known		ZGPXITOYKIAEPT				1			15.04	178.79	194.9	FALSE	14.49	741.73	712.05	Exp. & Pred. tR are accepted for this candidate (box1)	box1	TRUE
Candidate_315.2322	CC(=O)c1cc(N2CCCc3ccccc32)nc(C2CC(O)C2)c1O	Known		BDBYTPRQSLNTDK				2			15.04	178.79	195.4	FALSE	13.25	741.73	646.1	Although there is error, exp. & pred. tR are accepted for this candidate (box2)	box2	TRUE
Candidate_315.2322	Cc1ccc(OC2Cc3ccccc3C(C(N)=O)=N2)cc1C1CC1	Known		DSVWXKDXYWSTOM				4			15.04	178.79	178	TRUE	12.3	741.73	595.39	Although there is error, exp. & pred. tR are accepted for this candidate (box2)	box2	TRUE
Candidate_315.2322	Cc1ccc(N2CC(C(=O)O)CCc3nc(N(C)C)ccc32)cc1Cl	Known		CMCOKTDPRVUKRE				5			15.04	178.79	180.1	TRUE	12.61	741.73	611.65	Although there is error, exp. & pred. tR are accepted for this candidate (box2)	box2	TRUE
Candidate_315.2322	Cc1ccc(C2(CC(C)c3ccccc3F)CCN2)nc1-c1ccco1	Known		OKZFAAJLFLEOOA				6			15.04	178.79	188.6	FALSE	10.59	741.73	503.44	Pred./Exp. tR are not reliable (high SR; use other verification tool (box3))	box3	FALSE
Candidate_315.2322	Cc1ccc(OC2CCC(C(=O)NF)C2Cc2cccs2)c(O)c1	Known		KHHYJJWSGDUMCT				8			15.04	178.79	181.2	TRUE	15.75	741.73	779.85	Exp. & Pred. tR are accepted for this candidate (box1)	box1	TRUE
Candidate_315.2322	CC(=O)c1cc(NC2CCc3ccccc32)nc(C(F)(F)F)c1O	Known		QALVHAZDLBSTRB				9			15.04	178.79	172.6	FALSE	11.72	741.73	564.07	Although there is error, exp. & pred. tR are accepted for this candidate (box2)	box2	TRUE
Candidate_327.1565	O=P(Oc1ccccc1)(Oc1ccccc1)Oc1ccccc1	Unknown		XZZNDPSIHUTMOC	1						15.3	171.33	174.8	TRUE	15.03	755.64	741.02	Exp. & Pred. tR are accepted for this candidate (box1)	box1	TRUE
Candidate_327.1565	CC(C)(C)c1ccccc1OP(=O)(Oc1ccccc1C(C)(C)C)Oc1ccccc1C(C)(C)C	Unknown		SPUXJWDKFVXXBI	4						15.3	171.33	237	FALSE	17.38	755.64	866.73	Although there is error, exp. & pred. tR are accepted for this candidate (box2)	box2	TRUE
Candidate_327.1565	CN1CCN(C2=Nc3cc(Cl)ccc3Nc3ccccc32)CC1	Unknown		QZUDBNBUXVUHMW	6						15.3	171.33	177.7	FALSE	8.55	755.64	394.64	Pred./Exp. tR are not reliable (high SR; the LC method used is not well suited for this compound, it could be a false positive) (box4)	box4	FALSE
Candidate_327.1565	CCCNC(Cc1ccc(CC)s1)c1sccc1OC	Unknown		PBVSTVVYTICROA		1				[M+NH4]+	15.3	171.33	171.1	TRUE	10.81	755.64	515.47	Pred./Exp. tR are not reliable (high SR; use other verification tool (box3))	box3	FALSE
Candidate_327.1565	CCCNC(Cc1ccc(CC)s1)c1cc(OC)cs1	Unknown		YHAPYLWIEHIFPD		2				[M+NH4]+	15.3	171.33	171.1	TRUE	10.69	755.64	509.23	Pred./Exp. tR are not reliable (high SR; use other verification tool (box3))	box3	FALSE
Candidate_327.1565	CCNC(c1ccc(C(C)(C)C)s1)c1sccc1OC	Unknown		ZYMJPWCCWBDXKQ		3				[M+NH4]+	15.3	171.33	176.2	TRUE	12.48	755.64	605.02	Although there is error, exp. & pred. tR are accepted for this candidate (box2)	box2	TRUE
Candidate_327.1565	CCNC(c1cc(OC)cs1)c1ccc(C(C)(C)C)s1	Unknown		BYMSCQPMMPOCDF		4				[M+NH4]+	15.3	171.33	176.2	TRUE	12.59	755.64	610.47	Although there is error, exp. & pred. tR are accepted for this candidate (box2)	box2	TRUE
Candidate_327.1565	CC(C)CSc1ccc(SC(=O)NC2CCCC2)cc1	Unknown		BFAQOCFSKUTZTQ		5				[M+NH4]+	15.3	171.33	172.8	TRUE	15.93	755.64	789.48	Exp. & Pred. tR are accepted for this candidate (box1)	box1	TRUE
Candidate_327.1565	CC(C)(C)c1cc(C(=O)NC2CCCNC2=O)cc(Cl)n1	Unknown		AFDOBJBOWJJYHF		6				[M+NH4]+	15.3	171.33	179.3	FALSE	10.55	755.64	501.64	Pred./Exp. tR are not reliable (high SR; use other verification tool (box3))	box3	FALSE
Candidate_327.1565	NCCCn1c(=O)n2c(=O)[nH]nc2c2cc3ccccc3cc21	Unknown		CLEXCGOVQVYGEV		7				[M+NH4]+	15.3	171.33	179.1	FALSE	4.76	755.64	191.61	Pred./Exp. tR are not reliable (high SR; the LC method used is not well suited for this compound, it could be a false positive) (box4)	box4	FALSE
Candidate_327.1565	CC(C)CCn1nnc(CO)c1COc1ccccc1Cl	Unknown		KTRLBABEGCHZFR		8				[M+NH4]+	15.3	171.33	173.7	TRUE	10.15	755.64	480.03	Pred./Exp. tR are not reliable (high SR; use other verification tool (box3))	box3	FALSE
Candidate_327.1565	CCCCCn1nnc(CO)c1COc1ccccc1Cl	Unknown		JPGYVTJBQHOVST		9				[M+NH4]+	15.3	171.33	173.2	TRUE	10.49	755.64	498.48	Pred./Exp. tR are not reliable (high SR; use other verification tool (box3))	box3	FALSE
Candidate_327.1565	CN1CCC(NC(=O)c2cc(Cl)nc(C(C)(C)C)c2)C1=O	Unknown		ZUKTVCDGMZDILV		10				[M+NH4]+	15.3	171.33	181.5	FALSE	10.08	755.64	476.63	Pred./Exp. tR are not reliable (high SR; use other verification tool (box3))	box3	FALSE
Candidate_327.1565	CCCCCCCCCC(=O)OCC(O)COP(=O)(O)O	Unknown		CMQAWGIRCVKCMC			1		[M + H]+		15.3	171.33	177.5	FALSE	10.62	755.64	505.37	Pred./Exp. tR are not reliable (high SR; use other verification tool (box3))	box3	FALSE
Candidate_327.1565	CC(=O)OC1(C)C#CCCCCC#CC(C)(OC(C)=O)CC1	Unknown		QTEBHWGOXDMPOR			2		[M + Na]+		15.3	171.33	178.1	FALSE	14.66	755.64	721.32	Exp. & Pred. tR are accepted for this candidate (box1)	box1	TRUE
Candidate_327.1565	C=C1C(=O)OC2C=C(C)CCC(C)=C(C)CC(OC(C)=O)C12	Unknown		XXMXVWALBQSWNA			3		[M + Na]+		15.3	171.33	173.6	TRUE	14.52	755.64	713.7	Exp. & Pred. tR are accepted for this candidate (box1)	box1	TRUE
Candidate_327.1565	CCOC(=O)C=CC(C)=CC=CC=C(C)C=CC(=O)OCC	Unknown		DDYKQJBQCHMVOY			4		[M + Na]+		15.3	171.33	181.3	FALSE	15.62	755.64	772.7	Exp. & Pred. tR are accepted for this candidate (box1)	box1	TRUE
Candidate_327.1565	C=C1C(=O)OC2CC(C)=C(C)CCC(C)=CC(OC(C)=O)C12	Unknown		XEEZPSWLRKNWDE			5		[M + Na]+		15.3	171.33	173.6	TRUE	14.42	755.64	708.72	Exp. & Pred. tR are accepted for this candidate (box1)	box1	TRUE
Candidate_327.1565	CC(C)OCCOC(C)OCCOC(C)OCCOP=O	Unknown		JZULAPJAUAONAA			6		[M + H]+		15.3	171.33	173.6	TRUE	14.21	755.64	697.54	Exp. & Pred. tR are accepted for this candidate (box1)	box1	TRUE
Candidate_327.1565	CC(C)(CCCC(O)CCCC(C)(C)C(=O)O)C(=O)O	Unknown		FVSKYAPCSFAPRT			7		[M + K]+		15.3	171.33	178.8	FALSE	14.57	755.64	716.34	Exp. & Pred. tR are accepted for this candidate (box1)	box1	TRUE
Candidate_327.1565	CC=C1C(=O)OC2C=C(C)CCC=C(C)CC(OC(C)=O)C12	Unknown		JQPSIPYLFNRFKH			8		[M + Na]+		15.3	171.33	174.1	TRUE	14.69	755.64	722.8	Exp. & Pred. tR are accepted for this candidate (box1)	box1	TRUE
Candidate_327.1565	C=C1C(=O)OC2C=C(C)CCC=C(C)C(OC(=O)CC)CC12	Unknown		ZJGIXMQFQDVSQX			9		[M + Na]+		15.3	171.33	173.9	TRUE	15.5	755.64	766.16	Exp. & Pred. tR are accepted for this candidate (box1)	box1	TRUE
Candidate_327.1565	COc1ccc(C(=O)OC2CCCCC(=O)CCCC2)cc1	Unknown		LXHYAPTVCFELJF			10		[M + Na]+		15.3	171.33	176.3	TRUE	14.11	755.64	692.17	Exp. & Pred. tR are accepted for this candidate (box1)	box1	TRUE
Candidate_327.1565	COc1ccc(-c2cc(Cl)c3ccccc3n2)c(CO)c1	Unknown		HROWKYZLUFISHG				1			15.3	171.33	168.7	TRUE	13.3	755.64	648.9	Although there is error, exp. & pred. tR are accepted for this candidate (box2)	box2	TRUE
Candidate_327.1565	Cc1ccc(C2(Nc3ccccc3)COc3ccc(Cl)cc32)nc1	Unknown		CUCRWHNQHROAQP				3			15.3	171.33	181.1	FALSE	14.4	755.64	707.35	Exp. & Pred. tR are accepted for this candidate (box1)	box1	TRUE
Candidate_327.1565	Cc1ccc(-c2nc3ccccc3n2CC(O)C(F)(F)F)cc1Cl	Unknown		NXBRXIBMWGEWLN				4			15.3	171.33	176.4	TRUE	15.42	755.64	762.12	Exp. & Pred. tR are accepted for this candidate (box1)	box1	TRUE
Candidate_327.1565	CC(=O)c1ccc(C2Oc3ccccc3C2=O)cc1-c1ccc(Cl)cn1	Unknown		PUVBULULJOAFIB				5			15.3	171.33	189.6	FALSE	13.71	755.64	670.31	Exp. & Pred. tR are accepted for this candidate (box1)	box1	TRUE
Candidate_327.1565	COc1cc(C#N)ccc1-c1ccc2c(OC)ccc(Cl)c2n1	Unknown		UTIVHNQPKPBXQL				8			15.3	171.33	182	FALSE	14.74	755.64	725.74	Exp. & Pred. tR are accepted for this candidate (box1)	box1	TRUE
Candidate_327.1565	COc1ccc(-c2nc3ccccc3cc2Cl)c2c1OCC(O)C2	Unknown		VBZVSBBFEPKFRA				10			15.3	171.33	182.1	FALSE	13.05	755.64	635.32	Although there is error, exp. & pred. tR are accepted for this candidate (box2)	box2	TRUE
Candidate_376.1487	O=C(CCCN1CCC(O)(c2ccc(Cl)cc2)CC1)c1ccc(F)cc1	Known	1	LNEPOXFFQSENCJ	1						7.75	192.31	193.5	TRUE	10.16	351.71	480.39	Although there is error, exp. & pred. tR are accepted for this candidate (box2)	box2	TRUE
Candidate_376.1487	NC(=O)C1(N2CCCCC2)CCN(CCCC(=O)c2ccc(F)cc2)CC1	Known		AXKPFOAXAHJUAG	8						7.75	192.31	194	TRUE	8.09	351.71	369.98	Exp. & Pred. tR are accepted for this candidate (box1)	box1	TRUE
Candidate_376.1487	Cc1cc2nc3c(=O)[nH]c(=O)nc-3n(CC(O)C(O)C(O)CO)c2cc1C	Known		AUNGANRZJHBGPY	9						7.75	192.31	188.4	TRUE	4.13	351.71	157.97	Pred./Exp. tR are not reliable (high SR; use other verification tool (box3))	box3	FALSE
Candidate_376.1487	COC(C(O)CO)C(O)C(O)C(=O)NCCCCNC(=O)CN	Known		RDZYTBFIZNWION		1				[M+K]+	7.75	192.31	190.1	TRUE	3.6	351.71	129.72	Pred./Exp. tR are not reliable (high SR; use other verification tool (box3))	box3	FALSE
Candidate_376.1487	NNC(CCN=C(N)N)C(=O)NC(Cc1ccc(O)cc1)C(N)=O	Known		XFOXTKDBHCTTJS		2				[M+K]+	7.75	192.31	205.6	FALSE	-0.35	351.71	-81.44	Pred./Exp. tR are not reliable (Outside the applicability domain and high SR; use other verification tools (box4))	box4	FALSE
Candidate_376.1487	CCCCC=CCCCCCCCCCOP(O)(=S)ON	Known		LMOBCCHXWMKPSF		3				[M+K]+	7.75	192.31	194.8	TRUE	17.06	351.71	849.94	Pred./Exp. tR are not reliable (high SR; the LC method used is not well suited for this compound, it could be a false positive) (box4)	box4	FALSE
Candidate_376.1487	CC(C)(C)OC(=O)NC(=O)CC(O)C(N)Cc1ccc([N+](=O)[O-])cc1	Known		RVPCLRZRVZPBCF		4				[M+Na]+	7.75	192.31	187.3	TRUE	7	351.71	311.46	Exp. & Pred. tR are accepted for this candidate (box1)	box1	TRUE
Candidate_376.1487	CC(C)CC(NC(=O)C(O)C(N)Cc1ccc([N+](=O)[O-])cc1)C(=O)O	Known		AXNJBMQISBJVSJ		5				[M+Na]+	7.75	192.31	185.8	FALSE	5.46	351.71	229.22	Although there is error, exp. & pred. tR are accepted for this candidate (box2)	box2	TRUE
Candidate_376.1487	CN(C=CCN)CC1OC(N2CN=C3C(N)=NC=NC32)C(O)C1O	Known		MOVJVRCFHFIEHQ		6				[M+K]+	7.75	192.31	181.1	FALSE	-0.11	351.71	-68.71	Pred./Exp. tR are not reliable (Outside the applicability domain and high SR; use other verification tools (box4))	box4	FALSE
Candidate_376.1487	CC(NNC(=O)c1c(C)nnn1-c1nonc1N)=C1C=CC(=O)C=C1O	Known		ACATYVAGGLIHHI		7				[M+NH4]+	7.75	192.31	190.9	TRUE	5.36	351.71	223.6	Although there is error, exp. & pred. tR are accepted for this candidate (box2)	box2	TRUE
Candidate_376.1487	CC(NNC(=O)c1nnn(-c2nonc2N)c1C)=C1C=CC(=O)C=C1O	Known		UMGHDJODQWNLRL		8				[M+NH4]+	7.75	192.31	190.9	TRUE	5.37	351.71	224.64	Although there is error, exp. & pred. tR are accepted for this candidate (box2)	box2	TRUE
Candidate_376.1487	COc1ccc(C=NNC(=O)c2c(C)nnn2-c2nonc2N)cc1O	Known		YFQDZBXEBMKFRY		9				[M+NH4]+	7.75	192.31	190.1	TRUE	5.47	351.71	229.52	Although there is error, exp. & pred. tR are accepted for this candidate (box2)	box2	TRUE
Candidate_376.1487	COc1cc(C(=O)NCCCCC(NC(C)=O)C(N)=O)cc(O)c1O	Known		ZZACEACDQWLDEZ		10				[M+Na]+	7.75	192.31	194.1	TRUE	7.13	351.71	318.35	Exp. & Pred. tR are accepted for this candidate (box1)	box1	TRUE
Candidate_376.1487	O=C1C=C(c2ccc(-c3ccccc3)cc2)CC(c2ccc(Cl)cc2)C1	Known		BVNAFSBQEQVGGP			1		[M + H3N + H]+		7.75	192.31	199.2	FALSE	18.08	351.71	904.35	Pred./Exp. tR are not reliable (high SR; the LC method used is not well suited for this compound, it could be a false positive) (box4)	box4	FALSE
Candidate_376.1487	CC1=CC(c2ccc(Cl)cc2)C(C(=O)c2ccccc2)c2ccccc21	Known		XYDTXKREACJESQ			2		[M + H3N + H]+		7.75	192.31	199.8	FALSE	18.51	351.71	927.18	Pred./Exp. tR are not reliable (high SR; the LC method used is not well suited for this compound, it could be a false positive) (box4)	box4	FALSE
Candidate_376.1487	O=C(CC(c1ccc(Cl)cc1)C1C=Cc2ccccc21)c1ccccc1	Known		XLVVZSRYJPEPPZ			3		[M + H3N + H]+		7.75	192.31	203	FALSE	18.14	351.71	907.45	Pred./Exp. tR are not reliable (high SR; the LC method used is not well suited for this compound, it could be a false positive) (box4)	box4	FALSE
Candidate_376.1487	Cc1ccc2cc3cc(C)c(C(=O)c4cc(Cl)ccc4C)cc3cc2c1	Known		JRACKBWLUALIBK			4		[M + H3N + H]+		7.75	192.31	201.1	FALSE	19.32	351.71	970.88	Pred./Exp. tR are not reliable (Outside the applicability domain and high SR; use other verification tools (box4))	box4	FALSE
Candidate_376.1487	OC(C#Cc1ccccc1)(c1ccccc1)C1CC1c1ccc(Cl)cc1	Known		KVKPDCGYYDTCNA			5		[M + H3N + H]+		7.75	192.31	199.6	FALSE	17.91	351.71	895.15	Pred./Exp. tR are not reliable (high SR; the LC method used is not well suited for this compound, it could be a false positive) (box4)	box4	FALSE
Candidate_376.1487	OC(c1ccc(Cl)cc1)C(C#Cc1ccccc1)C=Cc1ccccc1	Known		RJSGIIGMKHSHMM			6		[M + H3N + H]+		7.75	192.31	194.2	TRUE	18.89	351.71	947.58	Pred./Exp. tR are not reliable (Outside the applicability domain and high SR; use other verification tools (box4))	box4	FALSE
Candidate_376.1487	O=C1C=C(c2ccc(-c3ccccc3)cc2)CC(c2ccccc2Cl)C1	Known		PAKVTOVIUHIECB			7		[M + H3N + H]+		7.75	192.31	199.2	FALSE	18.05	351.71	902.7	Pred./Exp. tR are not reliable (high SR; the LC method used is not well suited for this compound, it could be a false positive) (box4)	box4	FALSE
Candidate_376.1487	O=C(c1ccccc1)C1CC(c2ccccc2)=CC1c1ccc(Cl)cc1	Known		QAQYBXZKJOKQBX			8		[M + H3N + H]+		7.75	192.31	203	FALSE	18.3	351.71	915.92	Pred./Exp. tR are not reliable (high SR; the LC method used is not well suited for this compound, it could be a false positive) (box4)	box4	FALSE
Candidate_376.1487	O=C(c1ccccc1)C1C(c2ccccc2)=CCC1c1ccc(Cl)cc1	Known		AMTHKZFTQLBVRK			9		[M + H3N + H]+		7.75	192.31	203	FALSE	18.07	351.71	903.8	Pred./Exp. tR are not reliable (high SR; the LC method used is not well suited for this compound, it could be a false positive) (box4)	box4	FALSE
Candidate_376.1487	CCOC(=O)c1ccc(OCC(=O)Nc2ccc([N+](=O)[O-])cc2C)cc1	Known		OLPNVYKMLAAZIU			10		[M + H3N + H]+		7.75	192.31	185.9	FALSE	13.75	351.71	672.56	Pred./Exp. tR are not reliable (high SR; the LC method used is not well suited for this compound, it could be a false positive) (box4)	box4	FALSE
Candidate_376.1487	Cc1ccc(Cl)c(-n2cnc3ccccc32)c1	Known		GJZGQWAKXQYTLX				1			7.75	192.31	152.8	FALSE	13.24	351.71	645.43	Pred./Exp. tR are not reliable (high SR; the LC method used is not well suited for this compound, it could be a false positive) (box4)	box4	FALSE
Candidate_376.1487	COc1c(-c2cc(Cl)c3ccccc3n2)ccn1C	Known		WLRGDTXBZUDTOB				2			7.75	192.31	160.5	FALSE	13.06	351.71	635.83	Pred./Exp. tR are not reliable (high SR; the LC method used is not well suited for this compound, it could be a false positive) (box4)	box4	FALSE
Candidate_376.1487	Cc1cc(NC(=O)c2ccc(Cl)cc2OF)nc2ccccc12	Known		DXQRLFHPGVEVTI				5			7.75	192.31	173.2	FALSE	15.05	351.71	742.26	Pred./Exp. tR are not reliable (high SR; the LC method used is not well suited for this compound, it could be a false positive) (box4)	box4	FALSE
Candidate_376.1487	Cc1ccc(-c2cc(Cl)c3ccccc3n2)cc1PN	Known		OYLVAWPHDYFSFN				7			7.75	192.31	165.3	FALSE	9.77	351.71	459.8	Although there is error, exp. & pred. tR are accepted for this candidate (box2)	box2	TRUE
Candidate_376.1487	Nc1ccc(-c2nc3ccccc3cc2Br)c(F)c1	Known		QJMAJMWLWANCCV				10			7.75	192.31	165.5	FALSE	14.13	351.71	692.99	Pred./Exp. tR are not reliable (high SR; the LC method used is not well suited for this compound, it could be a false positive) (box4)	box4	FALSE
Candidate_388.2547	CC(=O)NC1C(O)OC(CO)C(OC2OC(COC3OC(COC4OC(CO)C(O)C(O)C4OC4OC(CO)C(O)C(O)C4O)C(O)C(O)C3O)C(O)C(OC3OC(CO)C(O)C(O)C3OC3OC(CO)C(O)C(O)C3O)C2O)C1O	Unknown		DZKRQYUJSWFLIP	1						5.24	183.44	311.4	FALSE	3.08	217.42	101.89	Pred./Exp. tR are not reliable (Outside the applicability domain and high SR; use other verification tools (box4))	box4	FALSE
Candidate_388.2547	CC(=O)Oc1ccc(-c2cc(=O)c3c(OC(C)=O)c(OC(C)=O)c(OC(C)=O)cc3o2)cc1	Unknown		SRVJEQWEVJCHCF	2						5.24	183.44	201.3	FALSE	8.49	217.42	391.43	Although there is error, exp. & pred. tR are accepted for this candidate (box2)	box2	TRUE
Candidate_388.2547	CC(=O)NC1C(O)OC(CO)C(OC2OC(COC3OC(COC4OC(CO)C(O)C(O)C4O)C(O)C(OC4OC(CO)C(O)C(O)C4O)C3O)C(O)C(OC3OC(CO)C(O)C(O)C3OC3OC(CO)C(O)C(O)C3O)C2O)C1O	Unknown		BGVLLILAMOOZBG	3						5.24	183.44	311.4	FALSE	3.06	217.42	100.73	Pred./Exp. tR are not reliable (Outside the applicability domain and high SR; use other verification tools (box4))	box4	FALSE
Candidate_388.2547	CC(=O)NC1C(O)OC(CO)C(OC2OC(COC3OC(CO)C(O)C(OC4OC(CO)C(O)C(O)C4O)C3O)C(O)C(OC3OC(CO)C(O)C(O)C3OC3OC(CO)C(O)C(O)C3O)C2O)C1O	Unknown		LNNJBNAGXRYVCJ	4						5.24	183.44	293	FALSE	3.86	217.42	143.65	Pred./Exp. tR are not reliable (high SR; use other verification tool (box3))	box3	FALSE
Candidate_388.2547	CC(=O)NC1C(O)OC(CO)C(OC2OC(COC3OC(CO)C(O)C(OC4OC(CO)C(O)C(O)C4OC4OC(CO)C(O)C(O)C4O)C3O)C(O)C(OC3OC(CO)C(O)C(O)C3OC3OC(CO)C(O)C(O)C3O)C2O)C1O	Unknown		MFJUBYIWHUWRJW	5						5.24	183.44	311.4	FALSE	3.07	217.42	101.09	Pred./Exp. tR are not reliable (Outside the applicability domain and high SR; use other verification tools (box4))	box4	FALSE
Candidate_388.2547	CC(=O)NC1C(O)OC(CO)C(OC2OC(COC3OC(CO)C(O)C(OC4OC(CO)C(O)C(O)C4OC4OC(CO)C(O)C(O)C4O)C3O)C(O)C(OC3OC(CO)C(O)C(O)C3O)C2O)C1O	Unknown		GQZDMSIXKBSDIE	6						5.24	183.44	293	FALSE	3.86	217.42	143.58	Pred./Exp. tR are not reliable (high SR; use other verification tool (box3))	box3	FALSE
Candidate_388.2547	CC(=O)NC1C(O)OC(CO)C(OC2OC(COC3OC(COC4OC(CO)C(O)C(O)C4O)C(O)C(O)C3O)C(O)C(OC3OC(CO)C(O)C(O)C3OC3OC(CO)C(O)C(O)C3O)C2O)C1O	Unknown		XNBLTQLHTRUTIP	7						5.24	183.44	293	FALSE	3.9	217.42	145.61	Pred./Exp. tR are not reliable (high SR; use other verification tool (box3))	box3	FALSE
Candidate_388.2547	CC(=O)NC1C(O)OC(CO)C(OC2OC(COC3OC(COC4OC(CO)C(O)C(O)C4OC4OC(CO)C(O)C(O)C4O)C(O)C(OC4OC(CO)C(O)C(O)C4O)C3O)C(O)C(OC3OC(CO)C(O)C(O)C3O)C2O)C1O	Unknown		QYQYSHKAXQIILT	9						5.24	183.44	311.4	FALSE	3.05	217.42	100.2	Pred./Exp. tR are not reliable (Outside the applicability domain and high SR; use other verification tools (box4))	box4	FALSE
Candidate_388.2547	CC(=O)NC1C(O)OC(CO)C(OC2OC(COC3OC(CO)C(O)C(O)C3O)C(O)C(OC3OC(CO)C(O)C(O)C3OC3OC(CO)C(O)C(O)C3OC3OC(CO)C(O)C(O)C3O)C2O)C1O	Unknown		NXBYDDNSZRJOFU	10						5.24	183.44	293	FALSE	3.9	217.42	145.96	Pred./Exp. tR are not reliable (high SR; use other verification tool (box3))	box3	FALSE
Candidate_388.2547	CCc1cccc(CC(NC(=O)CCN(N)c2ccccc2N)B(O)O)c1	Unknown		YIGNRIVHYGBHHF		1				[M+NH4]+	5.24	183.44	190.9	FALSE	2.98	217.42	96.53	Although there is error, exp. & pred. tR are accepted for this candidate (box2)	box2	TRUE
Candidate_388.2547	COCCOCCc1ccc(C(=O)NN)c(NN)c1CCOCCOC	Unknown		IMMXMQPEWAFGEO		2				[M+NH4]+	5.24	183.44	195.5	FALSE	5.87	217.42	250.98	Exp. & Pred. tR are accepted for this candidate (box1)	box1	TRUE
Candidate_388.2547	CCOC(=O)N1CCN(CCCCNc2nc3ccc(C)cc3c[n+]2N)CC1	Unknown		OTKKTUMYUGXOCR		3				[M+H]+	5.24	183.44	196.8	FALSE	5.8	217.42	247.2	Exp. & Pred. tR are accepted for this candidate (box1)	box1	TRUE
Candidate_388.2547	C=C(C=CN(C)N)NC(=O)C(O)C1(NC(=O)OC(C)(C)C)CC(OC)C1	Unknown		HGGWTJBHZOPTSZ		4				[M+NH4]+	5.24	183.44	202	FALSE	3.46	217.42	121.94	Although there is error, exp. & pred. tR are accepted for this candidate (box2)	box2	TRUE
Candidate_388.2547	CNC(CC(C)C)C(=O)NC1C=C(C(=O)NCCC(N)=O)CC(O)C1O	Unknown		CNBPPNBRAKXRHC		5				[M+NH4]+	5.24	183.44	197.3	FALSE	3.5	217.42	124.19	Exp. & Pred. tR are accepted for this candidate (box1)	box1	TRUE
Candidate_388.2547	CNC(CC(C)C)C(=O)NC1C=C(C(=O)NC(C)C(N)=O)CC(O)C1O	Unknown		ASHBUDSYSKWCHM		6				[M+NH4]+	5.24	183.44	197	FALSE	3.78	217.42	139.43	Exp. & Pred. tR are accepted for this candidate (box1)	box1	TRUE
Candidate_388.2547	C=NC(=C1c2cc[nH]c2N=CN1N)C1CCC(O[Si](C)(C)C(C)(C)C)CC1	Unknown		MUYXFNFMBYHUKG		7				[M+H]+	5.24	183.44	196.6	FALSE	5.21	217.42	215.55	Exp. & Pred. tR are accepted for this candidate (box1)	box1	TRUE
Candidate_388.2547	CCOC(=O)C1=CC(OC(CC)CC)C(NC(C)=O)C(N=C(N)NO)C1	Unknown		DAKYBSAHWDBGLY		8				[M+NH4]+	5.24	183.44	198.1	FALSE	5.2	217.42	215.05	Exp. & Pred. tR are accepted for this candidate (box1)	box1	TRUE
Candidate_388.2547	Cc1ccc(CNC(=O)NC(CC(C)C)C(=O)NCC(F)(F)CN)cc1	Unknown		JVZVXPAMZVYPDE		9				[M+NH4]+	5.24	183.44	193.5	FALSE	7.26	217.42	325.23	Although there is error, exp. & pred. tR are accepted for this candidate (box2)	box2	TRUE
Candidate_388.2547	CN(C)CCCNc1ncc(-c2cccc(CNC(=O)N=C(N)N)c2)cn1	Unknown		YKVAFJOXIYJMCY		10				[M+NH4]+	5.24	183.44	197.6	FALSE	3.41	217.42	119.54	Although there is error, exp. & pred. tR are accepted for this candidate (box2)	box2	TRUE
Candidate_388.2547	OCCOCCOCCOCCOCCOCCOCCOCCO	Unknown		GLZWNFNQMJAZGY			1		[M + H3N + H]+		5.24	183.44	182.4	TRUE	11.28	217.42	540.33	Pred./Exp. tR are not reliable (high SR; the LC method used is not well suited for this compound, it could be a false positive) (box4)	box4	FALSE
Candidate_388.2547	CCOCCOCCOCCOOCCOCCOCCOCCO	Unknown		JJFLUAOZBQUNIB			2		[M + H3N + H]+		5.24	183.44	182.5	TRUE	12.59	217.42	610.53	Pred./Exp. tR are not reliable (high SR; the LC method used is not well suited for this compound, it could be a false positive) (box4)	box4	FALSE
Candidate_388.2547	OCCOCCOCC(COCCOCCO)COCCOCCO	Unknown		RBSGRULASIFUME			3		[M + H3N + H]+		5.24	183.44	183.5	TRUE	10.41	217.42	494.28	Pred./Exp. tR are not reliable (high SR; use other verification tool (box3))	box3	FALSE
Candidate_388.2547	OCCOCCOCCOCCCCOCCOCCOCCOO	Unknown		QHQCAKTZTKZNSK			4		[M + H3N + H]+		5.24	183.44	182.4	TRUE	11.12	217.42	532	Pred./Exp. tR are not reliable (high SR; the LC method used is not well suited for this compound, it could be a false positive) (box4)	box4	FALSE
Candidate_388.2547	CC(COCCOCCO)(COCCOCCO)OCCOCCO	Unknown		NYDWMNOIQOJCFO			5		[M + H3N + H]+		5.24	183.44	183	TRUE	10.89	217.42	519.59	Pred./Exp. tR are not reliable (high SR; the LC method used is not well suited for this compound, it could be a false positive) (box4)	box4	FALSE
Candidate_388.2547	OCCOC(CCCOCCCC(OCCO)OCCO)OCCO	Unknown		KMPRYVNIPKJUFV			6		[M + H3N + H]+		5.24	183.44	184.2	TRUE	10.76	217.42	512.66	Pred./Exp. tR are not reliable (high SR; the LC method used is not well suited for this compound, it could be a false positive) (box4)	box4	FALSE
Candidate_388.2547	OCCOCCCCCOCOOCCOCCOCCOCCO	Unknown		URHCCHKXMCQUHW			7		[M + H3N + H]+		5.24	183.44	182.4	TRUE	12.34	217.42	597.12	Pred./Exp. tR are not reliable (high SR; the LC method used is not well suited for this compound, it could be a false positive) (box4)	box4	FALSE
Candidate_388.2547	COCCOCCOCC(OC)C(CO)OCCOCCOCCO	Unknown		MZIHMKUOGTURED			8		[M + H3N + H]+		5.24	183.44	184.6	TRUE	11.28	217.42	540.46	Pred./Exp. tR are not reliable (high SR; the LC method used is not well suited for this compound, it could be a false positive) (box4)	box4	FALSE
Candidate_388.2547	COCCOCCOCCOCCOCCOCCOCC(O)CO	Unknown		ZGLHXDLKAJALDA			9		[M + H3N + H]+		5.24	183.44	183.6	TRUE	11.01	217.42	526.05	Pred./Exp. tR are not reliable (high SR; the LC method used is not well suited for this compound, it could be a false positive) (box4)	box4	FALSE
Candidate_388.2547	COCCOC(C)(OCCOC)OC(C)(OCCOC)OCCOC	Unknown		VCVYCWXCAIRRAH			10		[M + H3N + H]+		5.24	183.44	185.4	TRUE	14.87	217.42	732.67	Pred./Exp. tR are not reliable (high SR; the LC method used is not well suited for this compound, it could be a false positive) (box4)	box4	FALSE
Candidate_388.2547	CCCc1cc2ccccc2n(CC2CCCCOc3cc(OCC)ccc32)c1=O	Unknown		HMGBXEIXHCOPOC				3			5.24	183.44	167.7	FALSE	18.54	217.42	929.01	Pred./Exp. tR are not reliable (high SR; the LC method used is not well suited for this compound, it could be a false positive) (box4)	box4	FALSE
Candidate_388.2547	CCc1ccc(CCCCN2OCc3ccccc3C2=O)cc1-c1ccc(O)cc1	Unknown		VSBFDXRGWOTCNN				8			5.24	183.44	203.2	FALSE	18.1	217.42	905.66	Pred./Exp. tR are not reliable (high SR; the LC method used is not well suited for this compound, it could be a false positive) (box4)	box4	FALSE
Candidate_388.2547	CCOc1ccc2c(c1)CCCCN2C(=O)Cc1ccccc1-c1ccc(O)cn1	Unknown		BPJGGFGOTJWESR				9			5.24	183.44	199.7	FALSE	14.13	217.42	692.98	Pred./Exp. tR are not reliable (high SR; the LC method used is not well suited for this compound, it could be a false positive) (box4)	box4	FALSE
Candidate_388.2547	CCOc1ccccc1CCC(=O)N1CCCCc2cn(-c3ccc(Cl)cc3)c(O)c21	Unknown		HXLHHKODKGFDBI				10			5.24	183.44	203.6	FALSE	15.98	217.42	792.07	Pred./Exp. tR are not reliable (high SR; the LC method used is not well suited for this compound, it could be a false positive) (box4)	box4	FALSE
Candidate_401.2872	COc1ccc2c3c([nH]c2c1)C1CC2C(CC(O)C(OC)C2C(=O)O)CN1CC3	Unknown		JVHNBFFHWQQPLL	1						15.46	195.42	198	TRUE	5.81	764.2	248.12	Pred./Exp. tR are not reliable (high SR; the LC method used is not well suited for this compound, it could be a false positive) (box4)	box4	FALSE
Candidate_401.2872	Cc1ccc(Nc2ccc(Nc3ccc(C)cc3)c3c2C(=O)c2ccccc2C3=O)cc1	Unknown		TVRGPOFMYCMNRB	5						15.46	195.42	198.7	TRUE	16.79	764.2	835.37	Exp. & Pred. tR are accepted for this candidate (box1)	box1	TRUE
Candidate_401.2872	Cc1nc(Nc2ncc(C(=O)Nc3c(C)cccc3Cl)s2)cc(N2CCN(CCO)CC2)n1	Unknown		ZBNZXTGUTAYRHI	6						15.46	195.42	207.4	FALSE	7.06	764.2	314.97	Pred./Exp. tR are not reliable (high SR; the LC method used is not well suited for this compound, it could be a false positive) (box4)	box4	FALSE
Candidate_401.2872	CC(C)=CC=CC(C)=CC=CC(C)=CC=CC=C(C)C=CC=C(C)CCC=C(C)C	Unknown		FPSYVUBUILNSRF	7						15.46	195.42	205.3	FALSE	10.84	764.2	516.99	Pred./Exp. tR are not reliable (Outside the applicability domain and high SR; use other verification tools (box4))	box4	FALSE
Candidate_401.2872	CCCCC1=NC2(CCCC2)C(=O)N1Cc1ccc(-c2ccccc2-c2nnn[nH]2)cc1	Unknown		YOSHYTLCDANDAN	8						15.46	195.42	201.3	FALSE	12.79	764.2	621.14	Although there is error, exp. & pred. tR are accepted for this candidate (box2)	box2	TRUE
Candidate_401.2872	CCC(NC(=O)C(C#N)=CNCCCOC(C)C)c1ccc2c(c1)CCCC2	Unknown		VLUNRYXKOWNGQW		1				[M+NH4]+	15.46	195.42	204.7	FALSE	10.55	764.2	501.56	Pred./Exp. tR are not reliable (high SR; use other verification tool (box3))	box3	FALSE
Candidate_401.2872	CC(C)(CNC(=O)C1CCCN(C(=O)C2CC2)C1)N1CCc2ccccc2C1	Unknown		HSNGZVMSJHWXLL		2				[M+NH4]+	15.46	195.42	200.6	TRUE	9.33	764.2	436.09	Pred./Exp. tR are not reliable (high SR; the LC method used is not well suited for this compound, it could be a false positive) (box4)	box4	FALSE
Candidate_401.2872	CCc1ccc(CN(CN2C(=O)NC3(C2=O)C(C)CCCC3C)C2CC2)cc1	Unknown		SBEZWARXVSGEHA		3				[M+NH4]+	15.46	195.42	199.8	TRUE	14.09	764.2	691.06	Exp. & Pred. tR are accepted for this candidate (box1)	box1	TRUE
Candidate_401.2872	CCc1ccc(CN(CN2C(=O)NC3(CCCCCCC3)C2=O)C2CC2)cc1	Unknown		YLLKVFGPKZDDGB		4				[M+NH4]+	15.46	195.42	168.6	FALSE	14.17	764.2	695.03	Exp. & Pred. tR are accepted for this candidate (box1)	box1	TRUE
Candidate_401.2872	O=C(NCCC1=CCCCC1)C(=O)NCC1CCN(Cc2ccccc2)CC1	Unknown		QZJPUJDIMOJPAP		5				[M+NH4]+	15.46	195.42	207	FALSE	8.46	764.2	389.92	Pred./Exp. tR are not reliable (high SR; the LC method used is not well suited for this compound, it could be a false positive) (box4)	box4	FALSE
Candidate_401.2872	CCC(CNC(=O)C1CCN(C(=O)C2CC2)CC1)N1CCc2ccccc2C1	Unknown		ZKVNZAHHDVPRGI		6				[M+NH4]+	15.46	195.42	202.2	FALSE	9.32	764.2	435.65	Pred./Exp. tR are not reliable (high SR; the LC method used is not well suited for this compound, it could be a false positive) (box4)	box4	FALSE
Candidate_401.2872	CCC(CNc1ccc(NNC(C)=O)cc1)Oc1ccc(C(C)(C)CC)cc1	Unknown		CTVWWYGPZYLYKY		7				[M+NH4]+	15.46	195.42	201.6	FALSE	16.33	764.2	810.65	Exp. & Pred. tR are accepted for this candidate (box1)	box1	TRUE
Candidate_401.2872	Cc1cccc(N2CCN(C(=O)C3CCN(C(=O)C4CCC4)CC3)CC2)c1C	Unknown		OPZHUQHPOKXEAP		8				[M+NH4]+	15.46	195.42	213.4	FALSE	10.46	764.2	496.56	Pred./Exp. tR are not reliable (high SR; use other verification tool (box3))	box3	FALSE
Candidate_401.2872	CCN(CC)CCOc1ccc(C(=O)NCCN(C)Cc2ccccc2)cc1	Unknown		LHHZWZOMLUSHEF		9				[M+NH4]+	15.46	195.42	201.4	FALSE	10.03	764.2	473.64	Pred./Exp. tR are not reliable (high SR; the LC method used is not well suited for this compound, it could be a false positive) (box4)	box4	FALSE
Candidate_401.2872	CC1CCC2(CC1)NC(=O)N(CN(Cc1ccc(C(C)C)cc1)C1CC1)C2=O	Unknown		YSFZNWLCGIUVKZ		10				[M+NH4]+	15.46	195.42	200.9	TRUE	14.57	764.2	716.77	Exp. & Pred. tR are accepted for this candidate (box1)	box1	TRUE
Candidate_401.2872	CCCCCCCCCCCCCCOCC(O)C(O)C(O)C(O)CO	Unknown		HLZKCLNYNDTXON			1		[M + Na]+		15.46	195.42	202.4	FALSE	15.78	764.2	781.46	Exp. & Pred. tR are accepted for this candidate (box1)	box1	TRUE
Candidate_401.2872	CCCCCCCCOCCOCC(C)OCCOCC(C)OCCO	Unknown		NYTFPSTZQVCHJM			2		[M + Na]+		15.46	195.42	203.5	FALSE	15.12	764.2	746.12	Exp. & Pred. tR are accepted for this candidate (box1)	box1	TRUE
Candidate_401.2872	OCCCCCCCCCCCCOCCOCCOCCOCCO	Unknown		OCYLUIKQXVWFNR			3		[M + Na]+		15.46	195.42	199.7	TRUE	15.71	764.2	777.48	Exp. & Pred. tR are accepted for this candidate (box1)	box1	TRUE
Candidate_401.2872	CCCCCCCCCCOCCOCCOCCOCCOCCO	Unknown		QAXPOSPGRHYIHE			4		[M + Na]+		15.46	195.42	200.3	TRUE	15.37	764.2	759.53	Exp. & Pred. tR are accepted for this candidate (box1)	box1	TRUE
Candidate_401.2872	CCCCOCC(COC(C(O)CO)C(C)OCCCC)OCCCC	Unknown		SWEVFEDILMBNLR			5		[M + Na]+		15.46	195.42	204.8	FALSE	14.78	764.2	727.73	Exp. & Pred. tR are accepted for this candidate (box1)	box1	TRUE
Candidate_401.2872	COCCCOCCCOCCCCCCOCCCOCCCOC	Unknown		HPKRIGWMLRXDKP			6		[M + Na]+		15.46	195.42	200.7	TRUE	15.09	764.2	744.58	Exp. & Pred. tR are accepted for this candidate (box1)	box1	TRUE
Candidate_401.2872	OCCCCOCCCCOCCCCOCCCCOCCCCO	Unknown		PRXLONJYBZDUFU			7		[M + Na]+		15.46	195.42	199.7	TRUE	14.71	764.2	724.21	Exp. & Pred. tR are accepted for this candidate (box1)	box1	TRUE
Candidate_401.2872	CCCCCCCCCCCCOCC(OC(OC)C(O)CO)C(C)O	Unknown		XPJFGPMXBYRFSB			8		[M + Na]+		15.46	195.42	204.3	FALSE	16.35	764.2	811.89	Exp. & Pred. tR are accepted for this candidate (box1)	box1	TRUE
Candidate_401.2872	CC(C)CCOCCOCCOCCOCCOCCOCCC(C)C	Unknown		OBNJVMFWYAFYES			9		[M + Na]+		15.46	195.42	203.6	FALSE	16.17	764.2	802.43	Exp. & Pred. tR are accepted for this candidate (box1)	box1	TRUE
Candidate_401.2872	CCCCCCCOC(C(O)CO)C(OCCCCCCC)C(O)CO	Unknown		SXAHBSPKXLBUCD			10		[M + Na]+		15.46	195.42	203.5	FALSE	16.08	764.2	797.53	Exp. & Pred. tR are accepted for this candidate (box1)	box1	TRUE
Candidate_401.2872	CCc1cnc(C2CCCOc3cc(NCCC(F)(F)F)ccc32)c(Cl)c1	Unknown		WXWCUHVOKRGVOU				3			15.46	195.42	183.6	FALSE	14.44	764.2	709.56	Exp. & Pred. tR are accepted for this candidate (box1)	box1	TRUE
Candidate_401.2872	CC(CCN1CC=Cc2c(F)cccc21)c1cnc(Cl)c(CCCF)c1	Unknown		SLGDRXARZHXZAW				4			15.46	195.42	192.5	TRUE	13.89	764.2	680.24	Exp. & Pred. tR are accepted for this candidate (box1)	box1	TRUE
Candidate_401.2872	CCc1ccc(C2=C(Cl)C=C(F)C3=NC(=C2)C3CCCC=O)c2[nH]ccc12	Unknown		TUQFAMQRZWHTED				5			15.46	195.42	210.8	FALSE	14.87	764.2	732.89	Exp. & Pred. tR are accepted for this candidate (box1)	box1	TRUE
Candidate_401.2872	CCc1ccc(CC=Cc2c(Cl)cc(CCC(F)(F)F)c3ccccc23)nc1	Unknown		GVULRKCAHZJZNB				6			15.46	195.42	194.5	TRUE	17.42	764.2	869.03	Although there is error, exp. & pred. tR are accepted for this candidate (box2)	box2	TRUE
Candidate_401.2872	CCc1cccc2c(OCCCN3C=C(F)CC3)c(C(C)=O)cc(Cl)c12	Unknown		RDFMHAVNNHAAEX				7			15.46	195.42	189.9	TRUE	13.81	764.2	675.68	Exp. & Pred. tR are accepted for this candidate (box1)	box1	TRUE
Candidate_401.2872	CC(F)c1cc(Cl)c2c(CCCN=Cc3cc(O)ccc3Cl)cccc2n1	Unknown		UNVYKGGYOICUTQ				8			15.46	195.42	190.6	TRUE	15.97	764.2	791.35	Exp. & Pred. tR are accepted for this candidate (box1)	box1	TRUE
Candidate_401.2872	CCc1ccccc1CCCN1CC=c2c(Br)cc(Cl)nc2=C1O	Unknown		ABVWQRZLQAMRPU				9			15.46	195.42	181.1	FALSE	15.23	764.2	751.65	Exp. & Pred. tR are accepted for this candidate (box1)	box1	TRUE
Candidate_401.2872	CCCc1cc(CCCCn2c(Cl)cnc2-c2ccccc2)c(Cl)cc1O	Unknown		SWAPIMJUSUFJOI				10			15.46	195.42	192.9	TRUE	16.63	764.2	826.91	Exp. & Pred. tR are accepted for this candidate (box1)	box1	TRUE
Candidate_411.1984	COc1cc(OC)nc(NC(=O)NS(=O)(=O)c2ncccc2C(=O)N(C)C)n1	Unknown		RTCOGUMHFFWOJV	1						13.61	189.14	190.1	TRUE	8.51	665.22	392.57	Pred./Exp. tR are not reliable (high SR; use other verification tool (box3))	box3	FALSE
Candidate_411.1984	CCCCCCCCCC(=O)OCC(O)COP(=O)([O-])OCC[N+](C)(C)C	Unknown		SECPDKKEUKDCPG	2						13.61	189.14	202.3	FALSE	12.94	665.22	629.44	Exp. & Pred. tR are accepted for this candidate (box1)	box1	TRUE
Candidate_411.1984	Cc1nc2n(c(=O)c1CCN1CCC(c3noc4cc(F)ccc34)CC1)CCCC2	Unknown		RAPZEAPATHNIPO	6						13.61	189.14	204.4	FALSE	8.31	665.22	381.83	Pred./Exp. tR are not reliable (high SR; use other verification tool (box3))	box3	FALSE
Candidate_411.1984	Cc1cc(C2(c3cc(C)c(O)cc3C)OS(=O)(=O)c3ccccc32)c(C)cc1O	Unknown		MGUKYHHAGPFJMC	7						13.61	189.14	190.5	TRUE	16.35	665.22	811.57	Although there is error, exp. & pred. tR are accepted for this candidate (box2)	box2	TRUE
Candidate_411.1984	Nc1ncnc2c1ncn2C1CC(O)C(COP(=O)(O)OP(=O)(O)O)O1	Unknown		DAEAPNUQQAICNR	8						13.61	189.14	184.2	TRUE	2.68	665.22	80.6	Pred./Exp. tR are not reliable (Outside the applicability domain and high SR; use other verification tools (box4))	box4	FALSE
Candidate_411.1984	CC(C)=CCCC(C)=CCCC(C)=CCCC=C(C)CCC=C(C)CCC=C(C)C	Unknown		YYGNTYWPHWGJRM	9						13.61	189.14	215.3	FALSE	12.19	665.22	589.11	Exp. & Pred. tR are accepted for this candidate (box1)	box1	TRUE
Candidate_411.1984	C=C1CCCC2(C)CC3OC(=O)C(CNCCc4ccc(F)cc4)C3CC12	Unknown		IJPCICXBQIEOKE		1				[M+K]+	13.61	189.14	208.8	FALSE	11.57	665.22	556.24	Although there is error, exp. & pred. tR are accepted for this candidate (box2)	box2	TRUE
Candidate_411.1984	CCC1(C)CC(CCNCc2ccccc2O)(c2ccc(F)cc2)CCO1	Unknown		GNRUCBIEUBRFDK		2				[M+K]+	13.61	189.14	212.4	FALSE	12.48	665.22	604.82	Exp. & Pred. tR are accepted for this candidate (box1)	box1	TRUE
Candidate_411.1984	CC1CCCC2(C)CC3OC(=O)C(CNCCc4ccc(F)cc4)C3C=C12	Unknown		FFSNVRAKSCJUEN		3				[M+K]+	13.61	189.14	208.5	FALSE	11.85	665.22	571.26	Exp. & Pred. tR are accepted for this candidate (box1)	box1	TRUE
Candidate_411.1984	CC1=C2CC3C(CC2(C)CCC1)OC(=O)C3CNCCc1ccc(F)cc1	Unknown		OJQZAFPFLBEQDS		4				[M+K]+	13.61	189.14	208.5	FALSE	11.72	665.22	564.09	Although there is error, exp. & pred. tR are accepted for this candidate (box2)	box2	TRUE
Candidate_411.1984	CCC(OO)C1CC(C2C=CC(CCCCCCCC(=O)OC)OO2)OO1	Unknown		QAMDHRQSVQULEB		5				[M+Na]+	13.61	189.14	192.9	TRUE	16.03	665.22	794.53	Although there is error, exp. & pred. tR are accepted for this candidate (box2)	box2	TRUE
Candidate_411.1984	CN=C(NCCCOCCOC)NCC(c1c(F)cccc1F)N(C)C	Unknown		XWKYOSOAIXOXLC		6				[M+K]+	13.61	189.14	204.2	FALSE	5.8	665.22	247.23	Pred./Exp. tR are not reliable (high SR; the LC method used is not well suited for this compound, it could be a false positive) (box4)	box4	FALSE
Candidate_411.1984	CCC(OO)C1CC(C2CC(C=CCCCCCCC(=O)OC)OO2)OO1	Unknown		HDHNZAODPDSIEW		7				[M+Na]+	13.61	189.14	198.2	FALSE	16.06	665.22	796.45	Although there is error, exp. & pred. tR are accepted for this candidate (box2)	box2	TRUE
Candidate_411.1984	Cc1cnn(Cc2cc(C(=O)NC(CCC(=O)O)CC3CCCCC3)no2)c1	Unknown		DDJBKPTYCIQVSZ		8				[M+Na]+	13.61	189.14	198.6	FALSE	11.69	665.22	562.61	Although there is error, exp. & pred. tR are accepted for this candidate (box2)	box2	TRUE
Candidate_411.1984	CN=C(NCc1cc(OC)ccc1OC(F)F)NCC(C)(C)CN(C)C	Unknown		MDGPEXKABFUOKX		9				[M+K]+	13.61	189.14	204.7	FALSE	7.62	665.22	344.73	Pred./Exp. tR are not reliable (high SR; the LC method used is not well suited for this compound, it could be a false positive) (box4)	box4	FALSE
Candidate_411.1984	CCCNC(=O)CCNC(=NCc1ccc(OCC(F)(F)F)cc1)NCC	Unknown		PITZTPAFUIMRGH		10				[M+Na]+	13.61	189.14	199.2	FALSE	10.8	665.22	514.96	Although there is error, exp. & pred. tR are accepted for this candidate (box2)	box2	TRUE
Candidate_411.1984	CC(C)C(C#N)OC1OC(COC2OCC(O)C(O)C2O)C(O)C(O)C1O	Unknown		MVFIGFZXTZCCDD			1		[M + H3N + H]+		13.61	189.14	186.8	TRUE	8.13	665.22	372.22	Pred./Exp. tR are not reliable (high SR; the LC method used is not well suited for this compound, it could be a false positive) (box4)	box4	FALSE
Candidate_411.1984	CCC(C)(C#N)OC1OC(COC2OC(CO)C(O)C2O)C(O)C(O)C1O	Unknown		NUKMOAMTVXXKKG			2		[M + H3N + H]+		13.61	189.14	184.3	TRUE	8.99	665.22	417.82	Pred./Exp. tR are not reliable (high SR; use other verification tool (box3))	box3	FALSE
Candidate_411.1984	C=CCOC1OC(CO)C(O)C(OC2OCC(O)C(O)C2O)C1NC(C)=O	Unknown		PLIDSDFMZQGTLB			3		[M + H3N + H]+		13.61	189.14	190.7	TRUE	5.2	665.22	215.31	Pred./Exp. tR are not reliable (high SR; the LC method used is not well suited for this compound, it could be a false positive) (box4)	box4	FALSE
Candidate_411.1984	C=CCOC1OC(CO)C(OC2OCC(O)C(O)C2O)C(O)C1NC(C)=O	Unknown		BSKMNJCZLFJKDU			4		[M + H3N + H]+		13.61	189.14	190.7	TRUE	5.24	665.22	217.35	Pred./Exp. tR are not reliable (high SR; the LC method used is not well suited for this compound, it could be a false positive) (box4)	box4	FALSE
Candidate_411.1984	CC(C)(C#N)C1OC(COC2OC(CO)C(O)C(O)C2O)C(O)C(O)C1O	Unknown		TXWILBYJLLXSRK			5		[M + H3N + H]+		13.61	189.14	184.5	TRUE	7.34	665.22	329.59	Pred./Exp. tR are not reliable (high SR; the LC method used is not well suited for this compound, it could be a false positive) (box4)	box4	FALSE
Candidate_411.1984	CC(=O)NC1C(OCCN)OC(CO)C(O)C1OC1OC(C)C(O)C(O)C1O	Unknown		CKYAUPHPARZQAJ			6		[M + H]+		13.61	189.14	192.6	TRUE	5.67	665.22	240.35	Pred./Exp. tR are not reliable (Outside the applicability domain and high SR; use other verification tools (box4))	box4	FALSE
Candidate_411.1984	CC(C)C(C#N)OC1OC(COC2OCC(O)(CO)C2O)C(O)C(O)C1O	Unknown		PMWFORPJUWEXBG			7		[M + H3N + H]+		13.61	189.14	186	TRUE	7.98	665.22	364.06	Pred./Exp. tR are not reliable (high SR; the LC method used is not well suited for this compound, it could be a false positive) (box4)	box4	FALSE
Candidate_411.1984	CC(=O)NC1C(OCC2=C(C)OC(CO)C(O)C2O)OC(CO)C(O)C1O	Unknown		MFQNNCUCFAIVDE			8		[M + H3N + H]+		13.61	189.14	189.3	TRUE	6.18	665.22	267.87	Pred./Exp. tR are not reliable (high SR; the LC method used is not well suited for this compound, it could be a false positive) (box4)	box4	FALSE
Candidate_411.1984	COC1CC(O)C(OC2C(O)C(CO)OC(C)C2NC(C)=O)OC1C(=O)O	Unknown		XZJUFGCEUUIHLF			9		[M + H3N + H]+		13.61	189.14	189.3	TRUE	6.46	665.22	282.52	Pred./Exp. tR are not reliable (high SR; the LC method used is not well suited for this compound, it could be a false positive) (box4)	box4	FALSE
Candidate_411.1984	COC1C(C(=O)O)OC(OC2CC(CO)OC(C)C2NC(C)=O)C(O)C1O	Unknown		RIDGKTDQHHKXRR			10		[M + H3N + H]+		13.61	189.14	189.3	TRUE	6.24	665.22	270.88	Pred./Exp. tR are not reliable (high SR; the LC method used is not well suited for this compound, it could be a false positive) (box4)	box4	FALSE
Candidate_432.2812	O=C(NCC1CCCCN1)c1cc(OCC(F)(F)F)ccc1OCC(F)(F)F	Unknown		DJBNUMBKLMJRSA	1						5.54	191.64	192.3	TRUE	8.81	233.47	408.4	Although there is error, exp. & pred. tR are accepted for this candidate (box2)	box2	TRUE
Candidate_432.2812	COc1cc2c(c(OC)c1OC)-c1c(cc(OC)c(OC)c1OC)CC(C)(O)C(C)C2	Unknown		YEFOAORQXAOVJQ	3						5.54	191.64	178.7	FALSE	13.98	233.47	684.89	Pred./Exp. tR are not reliable (high SR; the LC method used is not well suited for this compound, it could be a false positive) (box4)	box4	FALSE
Candidate_432.2812	COc1ccc(C2Sc3ccccc3N(CCN(C)C)C(=O)C2OC(C)=O)cc1	Unknown		HSUGRBWQSSZJOP	6						5.54	191.64	197.4	FALSE	9.93	233.47	468.33	Pred./Exp. tR are not reliable (high SR; use other verification tool (box3))	box3	FALSE
Candidate_432.2812	C=C(CC=CC(O)(C(=O)O)C(O)C(C)CC)CCC(=O)C1C(=O)CC(C)OC1=O	Unknown		OFVHHCDOMZQVQV	10						5.54	191.64	200.8	FALSE	9.08	233.47	422.81	Pred./Exp. tR are not reliable (high SR; use other verification tool (box3))	box3	FALSE
Candidate_432.2812	CC(=O)N(N)CCN(N)C1=NC2CN(C(=O)NCc3ccccc3)C(C)(C)C2=CN1	Unknown		FDWAYEFUWPDFFL		1				[M+NH4]+	5.54	191.64	214.4	FALSE	3.16	233.47	106.01	Although there is error, exp. & pred. tR are accepted for this candidate (box2)	box2	TRUE
Candidate_432.2812	CCCNc1nc(NCCc2ccncc2)ncc1C(=O)NCCNC(=O)CCN	Unknown		YIYDQLRRUWVPMA		2				[M+NH4]+	5.54	191.64	203.9	FALSE	5.38	233.47	225.15	Exp. & Pred. tR are accepted for this candidate (box1)	box1	TRUE
Candidate_432.2812	CC(C)CC(C(=O)NN)C(C(=O)OC(C)(C)C)C(C=Cc1ccccc1)C(=O)CCN	Unknown		QZFKVTMKOJHDRP		3				[M+H]+	5.54	191.64	212.1	FALSE	9.92	233.47	467.99	Pred./Exp. tR are not reliable (high SR; use other verification tool (box3))	box3	FALSE
Candidate_432.2812	CCOC(=O)N1CCC2(CC(N3CCC(N4CC(F)(F)CC4C(N)=O)CC3)C2)C1	Unknown		JUTVFORGHACBFB		4				[M+NH4]+	5.54	191.64	215.9	FALSE	5.21	233.47	215.86	Exp. & Pred. tR are accepted for this candidate (box1)	box1	TRUE
Candidate_432.2812	CCC(C)C(NC(=O)C(NC(=O)C1CCCN1C(=O)C(N)CO)C(C)C)C(=O)O	Unknown		LISQRLCOILXVQW		5				[M+NH4]+	5.54	191.64	197.1	TRUE	7.25	233.47	324.87	Exp. & Pred. tR are accepted for this candidate (box1)	box1	TRUE
Candidate_432.2812	CC(C)CC(NC(=O)C(NC(=O)C1CCCN1C(=O)C(N)CO)C(C)C)C(=O)O	Unknown		MQYLDNGPUCTPCF		6				[M+NH4]+	5.54	191.64	197.1	TRUE	5.72	233.47	243.06	Exp. & Pred. tR are accepted for this candidate (box1)	box1	TRUE
Candidate_432.2812	CC(=O)NC(Cc1c[nH]c2ccccc12)C(=O)NCCCN1CCCC(C(N)=O)C1	Unknown		YJIONVXNIGWHDU		7				[M+NH4]+	5.54	191.64	209.6	FALSE	4.33	233.47	168.67	Exp. & Pred. tR are accepted for this candidate (box1)	box1	TRUE
Candidate_432.2812	CCC(C)C(NC(=O)C1CCCN1C(=O)C(N)CO)C(=O)NC(C(=O)O)C(C)C	Unknown		QULWLAIICKRVFL		8				[M+NH4]+	5.54	191.64	197.1	TRUE	7.21	233.47	322.9	Exp. & Pred. tR are accepted for this candidate (box1)	box1	TRUE
Candidate_432.2812	CC(C)CC(NC(=O)C1CCCN1C(=O)C(N)CO)C(=O)NC(C(=O)O)C(C)C	Unknown		CHHXJRCMNGALOT		9				[M+NH4]+	5.54	191.64	197.1	TRUE	5.6	233.47	236.73	Exp. & Pred. tR are accepted for this candidate (box1)	box1	TRUE
Candidate_432.2812	CCOC(=O)NC(N)=NC1CC(C(=O)OC)C(O)C1C(NC(C)=O)C(CC)CC	Unknown		BZQBLSHQEBGTPZ		10				[M+NH4]+	5.54	191.64	204.3	FALSE	6.8	233.47	301.04	Exp. & Pred. tR are accepted for this candidate (box1)	box1	TRUE
Candidate_432.2812	OCCOCCOCCOCCOCCOCCOCCOCCOCCO	Unknown		YZUUTMGDONTGTN			1		[M + H3N + H]+		5.54	191.64	219.3	FALSE	11.45	233.47	549.65	Pred./Exp. tR are not reliable (high SR; the LC method used is not well suited for this compound, it could be a false positive) (box4)	box4	FALSE
Candidate_432.2812	COCOCOCCCOCOCCCOCOCCCOCCOCCO	Unknown		QWFVLQGKSBVBBY			2		[M + H3N + H]+		5.54	191.64	222.2	FALSE	14.94	233.47	736.59	Pred./Exp. tR are not reliable (high SR; the LC method used is not well suited for this compound, it could be a false positive) (box4)	box4	FALSE
Candidate_432.2812	COCCOCCOCCOCCOCCOCCOCCOCCOCO	Unknown		RWQDLZZKRZDBGR			3		[M + H3N + H]+		5.54	191.64	222.2	FALSE	12.55	233.47	608.32	Pred./Exp. tR are not reliable (high SR; the LC method used is not well suited for this compound, it could be a false positive) (box4)	box4	FALSE
Candidate_432.2812	CCOCCOCCOCCOCCOCC(O)OCCOCCOCCO	Unknown		PXVNHHCYICPZAC			4		[M + H3N + H]+		5.54	191.64	221.1	FALSE	12.07	233.47	582.7	Pred./Exp. tR are not reliable (high SR; the LC method used is not well suited for this compound, it could be a false positive) (box4)	box4	FALSE
Candidate_432.2812	OCCOCCOCCOCCOCCOCC(O)CCC(CO)(CO)CO	Unknown		REZGRNVCMMTVRS			5		[M + H3N + H]+		5.54	191.64	217.3	FALSE	11.03	233.47	527.17	Pred./Exp. tR are not reliable (high SR; the LC method used is not well suited for this compound, it could be a false positive) (box4)	box4	FALSE
Candidate_432.2812	OCCC(O)CC(O)(CC(O)CCO)C(O)(CC(O)CCO)CC(O)CCO	Unknown		LEMUUADGXUAGCJ			6		[M + H3N + H]+		5.54	191.64	227.2	FALSE	10.4	233.47	493.74	Pred./Exp. tR are not reliable (high SR; use other verification tool (box3))	box3	FALSE
Candidate_432.2812	CC(O)COC(C)COCC(O)C(O)C(O)C(O)COCC(C)OCC(C)O	Unknown		PVNGKVZLEWYHKH			7		[M + H3N + H]+		5.54	191.64	228.2	FALSE	10.78	233.47	513.65	Pred./Exp. tR are not reliable (high SR; use other verification tool (box3))	box3	FALSE
Candidate_432.2812	OCC(O)CCC(O)(CCC(O)CO)C(O)(CCC(O)CO)CCC(O)CO	Unknown		LLPUSSPRBSGTFM			8		[M + H3N + H]+		5.54	191.64	227.2	FALSE	10.51	233.47	499.53	Pred./Exp. tR are not reliable (high SR; use other verification tool (box3))	box3	FALSE
Candidate_432.2812	CC(O)COC(OCC(C)O)C(OCC(C)O)C(OCC(C)O)OCC(C)O	Unknown		ZZFDVNUSGDAVKM			9		[M + H3N + H]+		5.54	191.64	228.1	FALSE	11.09	233.47	530.37	Pred./Exp. tR are not reliable (high SR; the LC method used is not well suited for this compound, it could be a false positive) (box4)	box4	FALSE
Candidate_432.2812	CC(CO)C(CC(O)C(C)C(O)CC(O)CCO)OC(CO)OC(CO)CO	Unknown		CZGPSQYWCOPUGL			10		[M + H3N + H]+		5.54	191.64	229.7	FALSE	11.2	233.47	536.06	Pred./Exp. tR are not reliable (Outside the applicability domain and high SR; use other verification tools (box4))	box4	FALSE
Candidate_432.2812	CCc1ccc2c(c1)C(n1cc(O)c3ccccc31)C(=O)N1CCC(CC2(C)C)[N]1	Unknown		FUNJGCCWGFPUPZ				3			5.54	191.64	217.3	FALSE	13.83	233.47	677.04	Pred./Exp. tR are not reliable (high SR; the LC method used is not well suited for this compound, it could be a false positive) (box4)	box4	FALSE
Candidate_432.2812	CCC(c1cc(CCN2Cc3ccccc3C2=O)ccc1O)C1CCC(C)(O)C1	Unknown		BKHJPIVPLTZSSU				5			5.54	191.64	194.9	TRUE	15.07	233.47	743.08	Pred./Exp. tR are not reliable (high SR; the LC method used is not well suited for this compound, it could be a false positive) (box4)	box4	FALSE
Candidate_432.2812	CC(=O)N1CCC(c2cccc3c(CC(O)c4ccccc4)c(Cl)cn23)CC1	Unknown		BVNPNOBOMXQWQG				6			5.54	191.64	201.3	FALSE	13.51	233.47	659.64	Pred./Exp. tR are not reliable (high SR; the LC method used is not well suited for this compound, it could be a false positive) (box4)	box4	FALSE
Candidate_432.2812	COc1cccc2c1C=C(OCC(C)O)C1CCCN(C2)C(=O)c2ccc(Cl)cc21	Unknown		SPPNTGGDVYZOOK				7			5.54	191.64	190.6	TRUE	12.81	233.47	622.59	Pred./Exp. tR are not reliable (high SR; the LC method used is not well suited for this compound, it could be a false positive) (box4)	box4	FALSE
Candidate_432.2812	CCc1cc(C2CCC2(C)N)c(OCC(O)c2ccccc2)c2nc(C(F)F)ccc12	Unknown		BSVXJEJHJANCKY				9			5.54	191.64	212.2	FALSE	13.03	233.47	634.26	Pred./Exp. tR are not reliable (high SR; the LC method used is not well suited for this compound, it could be a false positive) (box4)	box4	FALSE
Candidate_595.3495	CC1OC(OCC2OC(Oc3cc4c(O)cc(O)cc4[o+]c3-c3ccc(O)c(O)c3)C(O)C(O)C2O)C(O)C(O)C1O	Unknown		USNPULRDBDVJAO	1						7.54	233.3	235.9	TRUE	12.42	340.47	601.55	Pred./Exp. tR are not reliable (high SR; use other verification tool (box3))	box3	FALSE
Candidate_595.3495	OCC1OC(Oc2cc3c(OC4OC(CO)C(O)C(O)C4O)cc(O)cc3[o+]c2-c2ccc(O)cc2)C(O)C(O)C1O	Unknown		SLCKJKWFULXZBD	2						7.54	233.3	236.7	TRUE	11.11	340.47	531.21	Pred./Exp. tR are not reliable (high SR; use other verification tool (box3))	box3	FALSE
Candidate_595.3495	CC1OC(OC2C(Oc3cc(O)c4c(=O)c(O)c(-c5ccc(O)cc5)oc4c3)OC(CO)C(O)C2O)C(O)C(O)C1O	Unknown		ZEJXENDZTYVXDP	4						7.54	233.3	237.6	TRUE	11.77	340.47	566.89	Pred./Exp. tR are not reliable (high SR; use other verification tool (box3))	box3	FALSE
Candidate_595.3495	O=C(C=Cc1ccc(O)cc1)OCC1OC(Oc2c(-c3ccc(O)cc3)oc3cc(O)cc(O)c3c2=O)C(O)C(O)C1O	Unknown		DVGGLGXQSFURLP	6						7.54	233.3	236.9	TRUE	12.12	340.47	585.34	Pred./Exp. tR are not reliable (high SR; use other verification tool (box3))	box3	FALSE
Candidate_595.3495	CC1OC(OCC2OC(Oc3c(-c4ccc(O)cc4)oc4cc(O)cc(O)c4c3=O)C(O)C(O)C2O)C(O)C(O)C1O	Unknown		RTATXGUCZHCSNG	7						7.54	233.3	237.6	TRUE	11.77	340.47	566.64	Pred./Exp. tR are not reliable (high SR; use other verification tool (box3))	box3	FALSE
Candidate_595.3495	CCCCCC(C(=O)NCNC(=O)c1ccc(-c2cccc(OCCC)c2)o1)C(CC)N(C=O)OCc1ccccc1	Unknown		ZTVAYUIZVAIOLE		1				[M+NH4]+	7.54	233.3	242.1	FALSE	16.64	340.47	827.15	Pred./Exp. tR are not reliable (high SR; the LC method used is not well suited for this compound, it could be a false positive) (box4)	box4	FALSE
Candidate_595.3495	C=CCOC(=O)C(CC(C)C)NC(=O)C1CCCN1C(=O)C(O)C(c1ccccc1)N(CC=C)c1ccc(OC)cc1	Unknown		HGWLQBKKXYCSGS		2				[M+NH4]+	7.54	233.3	235.4	TRUE	13.22	340.47	644.57	Pred./Exp. tR are not reliable (high SR; the LC method used is not well suited for this compound, it could be a false positive) (box4)	box4	FALSE
Candidate_595.3495	C=CCOC(=O)C1CCCN1C(=O)C(CC(C)C)NC(=O)C(O)C(c1ccccc1)N(CC=C)c1ccc(OC)cc1	Unknown		XOPYQJFMNXFOAZ		3				[M+NH4]+	7.54	233.3	235.4	TRUE	13.1	340.47	638.2	Pred./Exp. tR are not reliable (high SR; the LC method used is not well suited for this compound, it could be a false positive) (box4)	box4	FALSE
Candidate_595.3495	CCOC(=O)C=CC(NC(=O)C(Cc1ccccc1)NC(=O)C1CCCCN1CC(=O)c1cccc(OC)c1)C(C)C	Unknown		GQGYRUPZEPNECX		4				[M+NH4]+	7.54	233.3	234.6	TRUE	12.81	340.47	622.66	Pred./Exp. tR are not reliable (high SR; use other verification tool (box3))	box3	FALSE
Candidate_595.3495	COc1cccc(C(=O)CN2CCCCC2C(=O)NC(Cc2ccccc2)C(=O)NC(C=CCOC(C)=O)C(C)C)c1	Unknown		YULINONWRYHRIP		5				[M+NH4]+	7.54	233.3	234.6	TRUE	12.54	340.47	607.74	Pred./Exp. tR are not reliable (high SR; use other verification tool (box3))	box3	FALSE
Candidate_595.3495	CC(C)(C)OC(=O)N(CCC(=O)Nc1ccc(CO)cc1)CCc1cnc(C(O)(c2ccccc2)C2CCCCC2)o1	Unknown		IDVAEIUOPINIOB		6				[M+NH4]+	7.54	233.3	237.9	TRUE	14.33	340.47	703.73	Pred./Exp. tR are not reliable (high SR; the LC method used is not well suited for this compound, it could be a false positive) (box4)	box4	FALSE
Candidate_595.3495	CC(C)(C)OC(=O)C1CCCN1C(=O)C(Cc1ccccc1)NC(=O)C1(NC(=O)OCc2ccccc2)CCCCC1	Unknown		MPWTWMMLVUAZHK		7				[M+NH4]+	7.54	233.3	239.8	TRUE	14.86	340.47	732.07	Pred./Exp. tR are not reliable (high SR; the LC method used is not well suited for this compound, it could be a false positive) (box4)	box4	FALSE
Candidate_595.3495	COC1CCC23CCC(C)C(C)(C(OC(=O)NC(=O)C4CN5CCC4C5)CC(C)(C4CCCCC4)C(=O)C2C)C13	Unknown		NOAQRSQKKFYSKV		8				[M+K]+	7.54	233.3	206.1	FALSE	15.36	340.47	758.61	Pred./Exp. tR are not reliable (high SR; the LC method used is not well suited for this compound, it could be a false positive) (box4)	box4	FALSE
Candidate_595.3495	COc1ccccc1N1CCN(CC(=O)N2CCN(c3nnc(-c4ccc(C)cc4)c(-c4ccc(C)cc4)n3)CC2)CC1	Unknown		SCXQWALKJQSRCK		9				[M+NH4]+	7.54	233.3	236.8	TRUE	16.75	340.47	833.01	Pred./Exp. tR are not reliable (high SR; the LC method used is not well suited for this compound, it could be a false positive) (box4)	box4	FALSE
Candidate_595.3495	COc1cccc(N2CCN(CC(=O)N3CCN(c4nnc(-c5ccc(C)cc5)c(-c5ccc(C)cc5)n4)CC3)CC2)c1	Unknown		OCXICKOQSZCCKJ		10				[M+NH4]+	7.54	233.3	236.8	TRUE	16.54	340.47	822.13	Pred./Exp. tR are not reliable (high SR; the LC method used is not well suited for this compound, it could be a false positive) (box4)	box4	FALSE
Candidate_595.3495	CCC1C(=O)NC(Cc2[nH]c(C=C3N=C(CC4NC(=O)C(C)C4CC)C(C)=C3CCC(=O)O)c(CCC(=O)O)c2C)C1C	Unknown		TYOWQSLRVAUSMI			1		[M + H]+		7.54	233.3	239.8	TRUE	12.85	340.47	624.77	Pred./Exp. tR are not reliable (high SR; the LC method used is not well suited for this compound, it could be a false positive) (box4)	box4	FALSE
Candidate_595.3495	CCC1C(=O)NC(CC2=NC(=Cc3[nH]c(CC4NC(=O)C(C)C4CC)c(C)c3CCC(=O)O)C(CCC(=O)O)=C2C)C1C	Unknown		DEEUSUJLZQQESV			2		[M + H]+		7.54	233.3	239.8	TRUE	12.86	340.47	625.14	Pred./Exp. tR are not reliable (high SR; the LC method used is not well suited for this compound, it could be a false positive) (box4)	box4	FALSE
Candidate_595.3495	CCC1C(=O)NC(Cc2[nH]c(C=C3N=C(CC4NC(=O)C(C)C4CC)C(C)=C3CCC(=O)O)c(C(C)C(=O)O)c2C)C1C	Unknown		ZDUMBSXTMYRKAB			3		[M + H]+		7.54	233.3	239.6	TRUE	12.88	340.47	626.1	Pred./Exp. tR are not reliable (high SR; the LC method used is not well suited for this compound, it could be a false positive) (box4)	box4	FALSE
Candidate_595.3495	CCC1C(=O)NC(CC2=NC(=Cc3[nH]c(CC4NC(=O)C(C)C4CC)c(C)c3C(C)C(=O)O)C(CCC(=O)O)=C2C)C1C	Unknown		FOEKRGQQEHUQPB			4		[M + H]+		7.54	233.3	239.6	TRUE	12.87	340.47	625.51	Pred./Exp. tR are not reliable (high SR; the LC method used is not well suited for this compound, it could be a false positive) (box4)	box4	FALSE
Candidate_595.3495	CCC1=C(C)C(Cc2[nH]c(CC3=C(CCC(=O)O)C(C)C(=CC4NC(=O)C(C)C4CC)N3)c(CCC(=O)O)c2C)NC1=O	Unknown		QGYAAHVEPOBLNL			5		[M + H]+		7.54	233.3	238.8	TRUE	12.8	340.47	621.68	Pred./Exp. tR are not reliable (high SR; use other verification tool (box3))	box3	FALSE
Candidate_595.3495	CCC1C(=Cc2[nH]c(Cc3[nH]c(CC4NC(=O)C(CC)C4C)c(C)c3CCC(=O)O)c(CCC(=O)O)c2C)NC(=O)C1C	Unknown		YBNIOYYAMFJCGM			6		[M + H]+		7.54	233.3	239.8	TRUE	13.34	340.47	650.83	Pred./Exp. tR are not reliable (high SR; the LC method used is not well suited for this compound, it could be a false positive) (box4)	box4	FALSE
Candidate_595.3495	CCC1=C(C)C(=O)NC1Cc1[nH]c(Cc2[nH]c(CC3NC(=O)C(CC)C3C)c(C)c2CCC(=O)O)c(CCC(=O)O)c1C	Unknown		CCGWYMWOBPINCZ			7		[M + H]+		7.54	233.3	240.1	TRUE	13.01	340.47	633.21	Pred./Exp. tR are not reliable (high SR; the LC method used is not well suited for this compound, it could be a false positive) (box4)	box4	FALSE
Candidate_595.3495	CCC1C(=O)NC(C=c2[nH]c(=Cc3[nH]c(CC4NC(=O)C(C)C4CC)c(C)c3CCC(=O)O)c(CCC(=O)O)c2C)C1C	Unknown		DAXBIMUFJVTMTD			8		[M + H]+		7.54	233.3	240.4	FALSE	12.95	340.47	630	Pred./Exp. tR are not reliable (high SR; the LC method used is not well suited for this compound, it could be a false positive) (box4)	box4	FALSE
Candidate_595.3495	CCC1=C(C)C(Cc2[nH]c(CC3NC(CC4NC(=O)C(C)=C4CC)=C(C)C3CCC(=O)O)c(CCC(=O)O)c2C)NC1=O	Unknown		PQPYRBSOUJZHAJ			9		[M + H]+		7.54	233.3	239.2	TRUE	12.71	340.47	617.31	Pred./Exp. tR are not reliable (high SR; use other verification tool (box3))	box3	FALSE
Candidate_595.3495	CCC1=C(C)C(CC2=C(C)C(CCC(=O)O)C(Cc3[nH]c(CC4NC(=O)C(C)=C4CC)c(C)c3CCC(=O)O)N2)NC1=O	Unknown		KZJFIEFJQJROPA			10		[M + H]+		7.54	233.3	239.2	TRUE	12.72	340.47	617.52	Pred./Exp. tR are not reliable (high SR; use other verification tool (box3))	box3	FALSE
Candidate_597.3648	COc1ccc(CCC(=O)c2c(O)cc(OC3OC(CO)C(O)C(O)C3OC3OC(C)C(O)C(O)C3O)cc2O)cc1O	Unknown		ITVGXXMINPYUHD	1						12.25	226.87	236.7	FALSE	12.37	592.46	599.11	Exp. & Pred. tR are accepted for this candidate (box1)	box1	TRUE
Candidate_597.3648	N#CSCSc1nc2ccccc2s1	Unknown		TUBQDCKAWGHZPF	2						12.25	226.87	151.3	FALSE	13.35	592.46	651.27	Exp. & Pred. tR are accepted for this candidate (box1)	box1	TRUE
Candidate_597.3648	CCOP(=S)(OCC)Oc1cc(C)nc(C(C)C)n1	Unknown		FHIVAFMUCKRCQO	6						12.25	226.87	169.6	FALSE	15.05	592.46	742.5	Although there is error, exp. & pred. tR are accepted for this candidate (box2)	box2	TRUE
Candidate_597.3648	c1ccc2nc3ccccc3cc2c1	Unknown		DZBUGLKDJFMEHC	8						12.25	226.87	132.3	FALSE	13.22	592.46	644.41	Exp. & Pred. tR are accepted for this candidate (box1)	box1	TRUE
Candidate_597.3648	COc1ccc(NC(C)=O)cc1	Unknown		XVAIDCNLVLTVFM	10						12.25	226.87	134.2	FALSE	6.91	592.46	306.53	Pred./Exp. tR are not reliable (high SR; the LC method used is not well suited for this compound, it could be a false positive) (box4)	box4	FALSE
Candidate_597.3648	CCCOC1CCC(C)(N2CCC(Nc3cc(C)ccc3OC(=O)C(C(=O)O)(C(C)(C)C)C(C)(C)C)CC2)CC1	Unknown		CILNRYDEUIQMRD		1				[M+K]+	12.25	226.87	243.4	FALSE	15.89	592.46	787.41	Pred./Exp. tR are not reliable (high SR; use other verification tool (box3))	box3	FALSE
Candidate_597.3648	CCCOC1CCC(C)(N2CCC(Nc3cc(C)ccc3C(C(=O)OC(C)(C)C)C(=O)OC(C)(C)C)CC2)CC1	Unknown		QHCGMMKGZLHLCV		2				[M+K]+	12.25	226.87	244.4	FALSE	14.15	592.46	694.19	Although there is error, exp. & pred. tR are accepted for this candidate (box2)	box2	TRUE
Candidate_597.3648	C=CCCC(NC(=O)C1CCCN1C(=O)C(NC(=O)OC(C)(C)C)C(C)(C)C)C(=O)C(=O)NCCC1=CCCCC1	Unknown		ICFPHWVQXGADEM		3				[M+Na]+	12.25	226.87	245.3	FALSE	15.38	592.46	760.18	Although there is error, exp. & pred. tR are accepted for this candidate (box2)	box2	TRUE
Candidate_597.3648	COCCCN1C(=O)C(C)(C)Oc2ccc(N(C(=O)C3CNCC(C(=O)NC(COC)CC(C)C)C3)C(C)C)cc21	Unknown		IEVQRIZXTXVWEV		4				[M+Na]+	12.25	226.87	236.1	FALSE	12.28	592.46	594.15	Exp. & Pred. tR are accepted for this candidate (box1)	box1	TRUE
Candidate_597.3648	NCCCCC(NC(=O)C(CCCCN=C(N)N)NC(=O)Cc1ccccc1)C(=O)NC(C=O)CCCN=C(N)N	Unknown		NEFZBDYSATZNQW		5				[M+Na]+	12.25	226.87	230.4	TRUE	5.97	592.46	256.52	Pred./Exp. tR are not reliable (Outside the applicability domain and high SR; use other verification tools (box4))	box4	FALSE
Candidate_597.3648	CCOCC(NC(=O)C1CNCC(C(=O)N(c2ccc3c(c2)N(CCCOC)C(=O)C(C)(C)O3)C(C)C)C1)C(C)C	Unknown		STCRIXFSBOXGNY		6				[M+Na]+	12.25	226.87	236.1	FALSE	12.18	592.46	588.5	Exp. & Pred. tR are accepted for this candidate (box1)	box1	TRUE
Candidate_597.3648	C=CCC(NC(=O)C1C2C(CN1C(=O)C(NC(=O)OC(C)(C)C)C1Cc3ccccc3C1)C2(C)C)C(=O)C(=O)CCC	Unknown		NTEMYLQCDMVMDI		7				[M+NH4]+	12.25	226.87	242.5	FALSE	16.65	592.46	827.86	Pred./Exp. tR are not reliable (high SR; use other verification tool (box3))	box3	FALSE
Candidate_597.3648	CNC(=O)C(Cc1ccc(OC)cc1)NC(=O)C(CC(C)C)C(S)CC(=O)NC(CC(C)C)C(=O)OC(C)(C)C	Unknown		DTYAYCBNDOFVBM		8				[M+NH4]+	12.25	226.87	254.7	FALSE	14.66	592.46	721.33	Although there is error, exp. & pred. tR are accepted for this candidate (box2)	box2	TRUE
Candidate_597.3648	CCOCC(CC(C)C)NC(=O)C1CNCC(C(=O)N(CC)c2ccc3c(c2)N(CCCOC)C(=O)C(C)(C)O3)C1	Unknown		MFTGEUGSQGQJAM		9				[M+Na]+	12.25	226.87	238	FALSE	12.52	592.46	606.87	Exp. & Pred. tR are accepted for this candidate (box1)	box1	TRUE
Candidate_597.3648	CCCCCCCCCCCCCCCCn1c(O)cc(OC(=O)C(C)(O)c2ccc(N(CC)CC)cc2)c1O	Unknown		CDIUZURRPPOYJL		10				[M+K]+	12.25	226.87	234	FALSE	19.82	592.46	997.37	Pred./Exp. tR are not reliable (high SR; the LC method used is not well suited for this compound, it could be a false positive) (box4)	box4	FALSE
Candidate_597.3648	CC(O)C(=O)CCCCCC1NC(=O)C2CCCN2C(=O)C(Cc2ccccc2)NC(=O)C(CC2CCCCC2)NC1=O	Unknown		GCYHEVKPDQFBGH			1		[M + H]+		12.25	226.87	246.9	FALSE	16.69	592.46	830.08	Pred./Exp. tR are not reliable (high SR; use other verification tool (box3))	box3	FALSE
Candidate_597.3648	CC(NC(=O)OC(C)(C)C)C(=O)N(C1CCC1)C(C(=O)NC(Cc1ccccc1)C(=O)OC(C)(C)C)c1ccccc1	Unknown		BDYJZEZAYLBEAS			2		[M + H3N + H]+		12.25	226.87	249.6	FALSE	15.16	592.46	747.99	Although there is error, exp. & pred. tR are accepted for this candidate (box2)	box2	TRUE
Candidate_597.3648	C=CCN(C(=O)C(C)NC(=O)OC(C)(C)C)C(C(=O)NC(Cc1ccccc1)C(=O)OC(C)(C)C)c1ccc(C)cc1	Unknown		DPIPJUCFGXHORU			3		[M + H3N + H]+		12.25	226.87	248.8	FALSE	16.13	592.46	799.92	Pred./Exp. tR are not reliable (high SR; use other verification tool (box3))	box3	FALSE
Candidate_597.3648	C=CCN(C(=O)C(C)NC(=O)OC(C)(C)C)C(C(=O)NC(Cc1ccccc1)C(=O)OC(C)(C)C)c1cccc(C)c1	Unknown		JWXNBXRPTRARRO			4		[M + H3N + H]+		12.25	226.87	248.8	FALSE	16.05	592.46	795.64	Pred./Exp. tR are not reliable (high SR; use other verification tool (box3))	box3	FALSE
Candidate_597.3648	CC(NC(=O)OC(C)(C)C)C(=O)N(C(C(=O)NC(Cc1ccccc1)C(=O)OC(C)(C)C)c1ccccc1)C1CC1C	Unknown		KEQBYIMOOXVFKC			5		[M + H3N + H]+		12.25	226.87	240.1	FALSE	15.66	592.46	774.97	Although there is error, exp. & pred. tR are accepted for this candidate (box2)	box2	TRUE
Candidate_597.3648	CC(C)(C)OC(=O)NC(Cc1ccccc1)C(=O)NCCCCCNC(=O)C(Cc1ccccc1)NC(=O)OC(C)(C)C	Unknown		DTCQQGTXPHBWQD			6		[M + H]+		12.25	226.87	237.8	FALSE	15.92	592.46	788.73	Pred./Exp. tR are not reliable (high SR; use other verification tool (box3))	box3	FALSE
Candidate_597.3648	CC(C)CC(NC(=O)C(Cc1ccccc1)CC(O)C(C)NC(=O)OC(C)(C)C)C(=O)NC(Cc1ccccc1)C(N)=O	Unknown		PNEGIUXAMMIFLL			7		[M + H]+		12.25	226.87	228.4	TRUE	13.65	592.46	667.15	Exp. & Pred. tR are accepted for this candidate (box1)	box1	TRUE
Candidate_597.3648	Cc1ccc(C(C(=O)NC(Cc2ccccc2)C(=O)OC(C)(C)C)N(C(=O)C(C)NC(=O)OC(C)(C)C)C2CC2)cc1	Unknown		MXNFHMDTFVUKTB			8		[M + H3N + H]+		12.25	226.87	240.1	FALSE	15.99	592.46	792.65	Pred./Exp. tR are not reliable (high SR; use other verification tool (box3))	box3	FALSE
Candidate_597.3648	Cc1cccc(C(C(=O)NC(Cc2ccccc2)C(=O)OC(C)(C)C)N(C(=O)C(C)NC(=O)OC(C)(C)C)C2CC2)c1	Unknown		XOZSPOSWMJJOCB			9		[M + H3N + H]+		12.25	226.87	240.1	FALSE	15.45	592.46	763.54	Although there is error, exp. & pred. tR are accepted for this candidate (box2)	box2	TRUE
Candidate_597.3648	CC(C)CC(NC(=O)C(C)CC(O)C(Cc1ccccc1)NC(=O)OC(C)(C)C)C(=O)NC(Cc1ccccc1)C(N)=O	Unknown		YFSQZXVVXXIXQG			10		[M + H]+		12.25	226.87	228.4	TRUE	13.73	592.46	671.85	Exp. & Pred. tR are accepted for this candidate (box1)	box1	TRUE
Candidate_644.4951	CC(=O)Nc1c(I)c(C(=O)O)c(I)c(C(=O)NCCO)c1I	Unknown		OLAOYPRJVHUHCF	1						17.37	256.46	212.2	FALSE	2.51	866.38	71.21	Pred./Exp. tR are not reliable (Outside the applicability domain and high SR; use other verification tools (box4))	box4	FALSE
Candidate_644.4951	CCN1CC2(COC)CCC(OC)C34C5CC6(O)C(OC)CC(OC(C)=O)(C5C6OC(=O)c5ccc(OC)cc5)C(C(OC)C23)C14	Unknown		GAZDXIGXYWVWQX	3						17.37	256.46	240.3	FALSE	10.1	866.38	477.36	Pred./Exp. tR are not reliable (high SR; the LC method used is not well suited for this compound, it could be a false positive) (box4)	box4	FALSE
Candidate_644.4951	CCCCCCNC(=O)C(C)(CC)CCCC(CCCC(CCCC1C(C)C2CC(O)C1C2)C(N)=O)C(=O)OCCN(C)C	Unknown		UECNPLZWMMBLOQ		2				[M+Na]+	17.37	256.46	275.8	FALSE	16.38	866.38	813.62	Exp. & Pred. tR are accepted for this candidate (box1)	box1	TRUE
Candidate_644.4951	CC(C)CCCCC(CC1=C2CCCCC2CCC1O)C(N)OC(C)C(O)OC(CO)C(O)OC(CCCCC(C)N)C(C)O	Unknown		DAYZDOBMFHPHHY		3				[M+H]+	17.37	256.46	256.5	TRUE	16.99	866.38	846.3	Exp. & Pred. tR are accepted for this candidate (box1)	box1	TRUE
Candidate_644.4951	CCCCCCCCOc1cc(COC(=O)c2cc(N)cc(N)c2)cc(OCCCCCCCC)c1OCCCCCCCC	Unknown		MGPZBGSFAHEKHP		4				[M+NH4]+	17.37	256.46	248.7	FALSE	17.51	866.38	873.64	Exp. & Pred. tR are accepted for this candidate (box1)	box1	TRUE
Candidate_644.4951	CCCC(CC(=O)C1CC2(CN1C(=O)C(CC(=O)C(N)C1CCCCC1)C(C)(C)C)C(C)(C)C21CCC1)C(O)C(=O)CC1CC1	Unknown		DHKFQVUEVFUSOR		5				[M+NH4]+	17.37	256.46	202	FALSE	18.61	866.38	932.94	Exp. & Pred. tR are accepted for this candidate (box1)	box1	TRUE
Candidate_644.4951	COC(=O)C1(C)CCC2(C)CCC3(C)C(=CC(=O)C4C5(C)CCC(OC(=O)CNCCCCCN)C(C)(C)C5CCC43C)C2C1	Unknown		PLZXNLSKNMXIRW		6				[M+NH4]+	17.37	256.46	247.6	FALSE	16.1	866.38	798.24	Exp. & Pred. tR are accepted for this candidate (box1)	box1	TRUE
Candidate_644.4951	C=C(C)C1CCC2(C(=O)NCCN)CCC3(C)C(CCC4C5(C)CCC(OC(=O)CC(C)(C)C(=O)O)C(C)(C)C5CCC43C)C12	Unknown		OIEKCZTXEDTYJI		7				[M+NH4]+	17.37	256.46	261.4	TRUE	17.49	866.38	872.62	Exp. & Pred. tR are accepted for this candidate (box1)	box1	TRUE
Candidate_644.4951	CCCCOC(=O)C12CCC(C)(C)CC1C1=C(c3ccncc3)CC3C4(C)Cc5c(N)n[nH]c5C(C)(C)C4CCC3(C)C1(C)CC2	Unknown		NSLZGURXVIRZDG		8				[M+NH4]+	17.37	256.46	245.7	FALSE	18.55	866.38	929.64	Exp. & Pred. tR are accepted for this candidate (box1)	box1	TRUE
Candidate_644.4951	CCCCOC(=O)C12CCC(C)(C)CC1C1=C(c3cccnc3)CC3C4(C)Cc5c(N)n[nH]c5C(C)(C)C4CCC3(C)C1(C)CC2	Unknown		QRJZDOVJIONJKU		9				[M+NH4]+	17.37	256.46	245.7	FALSE	18.55	866.38	929.33	Exp. & Pred. tR are accepted for this candidate (box1)	box1	TRUE
Candidate_644.4951	CCCCc1cn(CC(C)(C)CNC(=O)C(CC(N)C(N)CC(Cc2ccc(OC)c(OCCCOC)c2)C(C)C)C(C)C)nn1	Unknown		KHYYCSWCUJCKEX		10				[M+]+	17.37	256.46			13.85	866.38	678.29	Although there is error, exp. & pred. tR are accepted for this candidate (box2)	box2	TRUE
Candidate_644.4951	CCCCCCOCCOCCOCCOCCOCCOCCOCCOCCOCCOCCOCCCCCC	Unknown		GDOVHUOZPATESH			1		[M + H3N + H]+		17.37	256.46	270.6	FALSE	16.65	866.38	827.76	Exp. & Pred. tR are accepted for this candidate (box1)	box1	TRUE
Candidate_644.4951	CCCCCCCCCCCCOCCOCCOCCOCCOCCOCCOCCOCCOCCOCCO	Unknown		KOMQWDINDMFMPD			2		[M + H3N + H]+		17.37	256.46	267.1	FALSE	17.16	866.38	855.39	Exp. & Pred. tR are accepted for this candidate (box1)	box1	TRUE
Candidate_644.4951	CCOC(C)COC(C)COC(C)COC(C)COC(C)COC(C)COC(C)COC(C)COC(C)COC(C)CO	Unknown		BCRAVCSUHRMWFN			3		[M + H3N + H]+		17.37	256.46	276.8	FALSE	17.03	866.38	848.29	Exp. & Pred. tR are accepted for this candidate (box1)	box1	TRUE
Candidate_644.4951	CC(C)CC(C)CC(CC(C)C)OCCOCCOCCOCCOCCOCCOCCOCCOCCOCCO	Unknown		OQNAFQDINGGGJP			4		[M + H3N + H]+		17.37	256.46	274.9	FALSE	17.51	866.38	873.78	Exp. & Pred. tR are accepted for this candidate (box1)	box1	TRUE
Candidate_644.4951	CC(C)CC(C)CC(CC(C)C)OOCCOCCOCCOCCOCCCCOCCOCCOCCOCCO	Unknown		BRNSLKIZDQAAEQ			5		[M + H3N + H]+		17.37	256.46	274.9	FALSE	18.44	866.38	923.84	Exp. & Pred. tR are accepted for this candidate (box1)	box1	TRUE
Candidate_688.5216	CC(=O)NC1C(O)OC(CO)C(OC2OC(CO)C(OC3OC(COC4OC(CO)C(O)C(O)C4O)C(O)C(OC4OC(CO)C(O)C(O)C4O)C3O)C(O)C2NC(C)=O)C1O	Unknown		ZTOKCBJDEGPICW	1						17.32	265.35	285.1	FALSE	4.65	863.71	186.12	Pred./Exp. tR are not reliable (Outside the applicability domain and high SR; use other verification tools (box4))	box4	FALSE
Candidate_688.5216	COC1CC(OC2C(C)C(=O)OC(C)C(C)C(O)C(C)C(=O)C3(CO3)CC(C)C(OC3OC(C)CC(N(C)C)C3O)C2C)OC(C)C1O	Unknown		RZPAKFUAFGMUPI	3						17.32	265.35	238.8	FALSE	11.3	863.71	541.81	Pred./Exp. tR are not reliable (high SR; the LC method used is not well suited for this compound, it could be a false positive) (box4)	box4	FALSE
Candidate_688.5216	CCCCCC=CCC=CCCCCCCCC(=O)OC1CCC2(C)C(=CCC3C2CCC2(C)C(C(C)CCCC(C)C)CCC32)C1	Unknown		NAACPBBQTFFYQB	4						17.32	265.35	284.5	FALSE	20.09	863.71	1011.91	Although there is error, exp. & pred. tR are accepted for this candidate (box2)	box2	TRUE
Candidate_688.5216	CCCCC(C)C(OC(=O)CC(CC(=O)O)C(=O)O)C(CC(C)CCCCCCC(O)CC(O)C(C)N)OC(=O)CC(CC(=O)O)C(=O)O	Unknown		UXDPXZQHTDAXOZ	5						17.32	265.35	257.2	FALSE	16.32	863.71	810.04	Exp. & Pred. tR are accepted for this candidate (box1)	box1	TRUE
Candidate_688.5216	CC(=O)NC1C(O)OC(COC2OC(C)C(O)C(O)C2O)C(OC2OC(CO)C(OC3OC(COC4OC(CO)C(O)C(O)C4O)C(O)C(OC4OC(CO)C(O)C(O)C4O)C3O)C(O)C2NC(C)=O)C1O	Unknown		MBJUDFCXTUSNFA	8						17.32	265.35	304.4	FALSE	4.08	863.71	155.61	Pred./Exp. tR are not reliable (Outside the applicability domain and high SR; use other verification tools (box4))	box4	FALSE
Candidate_688.5216	CC(=O)NC1C(O)OC(CO)C(OC2OC(CO)C(OC3OC(COC4OC(CO)C(O)C(O)C4OC4OC(CO)C(OC5OC(CO)C(O)C(O)C5O)C(O)C4NC(C)=O)C(O)C(OC4OC(CO)C(O)C(O)C4O)C3O)C(O)C2NC(C)=O)C1O	Unknown		OGFVOAQTTIHERB	10						17.32	265.35	326.4	FALSE	2.88	863.71	91.16	Pred./Exp. tR are not reliable (Outside the applicability domain and high SR; use other verification tools (box4))	box4	FALSE
Candidate_688.5216	CC(C)(C)c1ccc(NC(=O)NCCCN(CC2CC2)CC2OC(N3CNC4C(N)NC(C5CCCCCCC5)NC43)C(O)C2O)cc1	Unknown		QCYIGDOMBVVSSJ		1				[M+NH4]+	17.32	265.35	192.8	FALSE	7.64	863.71	346	Pred./Exp. tR are not reliable (high SR; the LC method used is not well suited for this compound, it could be a false positive) (box4)	box4	FALSE
Candidate_688.5216	CCCCCCCCCCCCCCCc1cccc(OC(C)C)c1C1C(C(=O)OC(C)C)=C(C)NC(COCCN)=C1C(=O)OCC	Unknown		VFCOSRHTLUCVDT		2				[M+NH4]+	17.32	265.35	264.3	TRUE	19.26	863.71	967.24	Although there is error, exp. & pred. tR are accepted for this candidate (box2)	box2	TRUE
Candidate_688.5216	CCCCCCCCCCCCCCCc1cccc(OCC)c1C1C(C(=O)OC(C)C)=C(COCCN)N=C(C)C1C(=O)OC(C)C	Unknown		JJMAHCUETGFINJ		3				[M+NH4]+	17.32	265.35	266.5	TRUE	18.68	863.71	936.56	Exp. & Pred. tR are accepted for this candidate (box1)	box1	TRUE
Candidate_688.5216	CCCCCCCCCCCCCCCc1cccc(OCC)c1C1C(C(=O)OC(C)C)=C(C)NC(COCCN)=C1C(=O)OC(C)C	Unknown		UAXZXRIQAVUNOH		4				[M+NH4]+	17.32	265.35	264.3	TRUE	19.25	863.71	966.98	Although there is error, exp. & pred. tR are accepted for this candidate (box2)	box2	TRUE
Candidate_688.5216	CCCCCCCCCCCCCCCc1cccc(OCC)c1C1C(C(=O)OC(C)C)=C(C)N(C)C(OCCN)=C1C(=O)OC(C)C	Unknown		DSTWHFWNTTULPO		5				[M+NH4]+	17.32	265.35	268.9	TRUE	19.72	863.71	992.32	Although there is error, exp. & pred. tR are accepted for this candidate (box2)	box2	TRUE
Candidate_688.5216	CCCCCCCCCCCCCCCCCCCCOCC(CN(Cc1ccccc1)C(N)=O)OP(=O)(O)OCC[N+](C)(C)C	Unknown		PQDVQPMVKFUILP		6				[M+NH4]+	17.32	265.35	261.3	TRUE	18.24	863.71	913.09	Exp. & Pred. tR are accepted for this candidate (box1)	box1	TRUE
Candidate_688.5216	CCCCCCCCCCCCCCCc1cccc(OCC)c1C1(C(C)C)C(C(=O)O)=C(C)N(C(C)C)C(COCCN)=C1C(=O)O	Unknown		HUSXGVRTCLBXEI		7				[M+NH4]+	17.32	265.35	267.1	TRUE	18.82	863.71	943.76	Exp. & Pred. tR are accepted for this candidate (box1)	box1	TRUE
Candidate_688.5216	C=C(C)CSCC(NC(=O)C(CCCCNC(=O)C(CCCCNCC)NCC)NC(=O)C(CCCCNCC)NCC)C(N)=O	Unknown		PDVISAGTCPTDBJ		8				[M+NH4]+	17.32	265.35	292.5	FALSE	6.82	863.71	302.13	Pred./Exp. tR are not reliable (Outside the applicability domain and high SR; use other verification tools (box4))	box4	FALSE
Candidate_688.5216	CC(C)(C)OC(=O)N(CCCN(C(=O)OC(C)(C)C)C1CC2CCC1C2)CC1CCC(CNc2nc(N)cc(N3CCNCC3)n2)CC1	Unknown		LQQMWMSMLNBLGP		9				[M+NH4]+	17.32	265.35	253.4	FALSE	11.55	863.71	554.84	Pred./Exp. tR are not reliable (high SR; the LC method used is not well suited for this compound, it could be a false positive) (box4)	box4	FALSE
Candidate_688.5216	CC(=O)OC1CC23COCC(C)(C1OCCNCC(N)CCCCN)C2CCC1C3=CCC2(C)C(C(=O)O)C(C)(C(C)C(C)C)CCC12C	Unknown		NJEXMLVXLCCTRT		10				[M+H]+	17.32	265.35	252.6	FALSE	13.49	863.71	659.04	Pred./Exp. tR are not reliable (high SR; use other verification tool (box3))	box3	FALSE
Candidate_688.5216	CCCCCCCCCCCCOCCOCCOCCOCCOCCOCCOCCOCCOCCOCCOCCO	Unknown		QEZQGPFAVAAYQT			1		[M + H3N + H]+		17.32	265.35	277.4	FALSE	17.19	863.71	856.94	Exp. & Pred. tR are accepted for this candidate (box1)	box1	TRUE
Candidate_688.5216	CCCCCCCCCOCCOCCOCCOCCOCCOCCOCCOCCOCCOCCOCCOCCC	Unknown		PZYGIKGVRAOIDX			2		[M + H3N + H]+		17.32	265.35	280.9	FALSE	16.66	863.71	828.21	Exp. & Pred. tR are accepted for this candidate (box1)	box1	TRUE
Candidate_688.5216	CCC(COCC(CC)(COCC(C)OCC(C)OCC(C)O)COCC(C)OCC(C)OCC(C)O)OCC(C)OCC(C)O	Unknown		ILDPGAZYZDJWQU			3		[M + H3N + H]+		17.32	265.35	284.2	FALSE	16.66	863.71	828.39	Exp. & Pred. tR are accepted for this candidate (box1)	box1	TRUE
Candidate_688.5216	CC(CCCCCC(O)O)(C(O)(CCCCCC(O)O)CCCCCC(O)O)C(O)(CCCCCC(O)O)CCCCCC(O)O	Unknown		PTUZVTGHLHWELB			4		[M + H3N + H]+		17.32	265.35	276.9	FALSE	7.57	863.71	342.2	Pred./Exp. tR are not reliable (Outside the applicability domain and high SR; use other verification tools (box4))	box4	FALSE
Candidate_748.487	CCC1OC(=O)C(C)C(OC2CC(C)(OC)C(O)C(C)O2)C(C)C(OC2OC(C)CC(N(C)C)C2O)C(C)(OC)CC(C)C(=O)C(C)C(O)C1(C)O	Known	1	AGOYDEPGAOXOCK	1		1		[M + H]+		8.77	265.81	264.3	TRUE	12.62	406.28	612.35	Pred./Exp. tR are not reliable (high SR; use other verification tool (box3))	box3	FALSE
Candidate_748.487	CC12CCC(OC(=O)CCCCCCCCC(=O)NC(CCCN=C(N)N)C(=O)O)CC1CCC1C2CCC2(C)C(C3=CC(=O)OC3)C(O)CC12O	Known		RXSLRWYIPYJYPP		1				[M+NH4]+	8.77	265.81	255.2	FALSE	14.39	406.28	706.79	Pred./Exp. tR are not reliable (high SR; the LC method used is not well suited for this compound, it could be a false positive) (box4)	box4	FALSE
Candidate_748.487	CCC(C)C(CO)NC(=O)CC(O)C(CC(C)C)NC(=O)C(CC(C)C)NC(=O)C(Cc1cccc2ccccc12)NC(=O)OCCOCCOC	Known		YZDBPEYHKDOTGO		2				[M+NH4]+	8.77	265.81	273	TRUE	15.89	406.28	787.29	Pred./Exp. tR are not reliable (high SR; the LC method used is not well suited for this compound, it could be a false positive) (box4)	box4	FALSE
Candidate_748.487	CCCCC(NC(=O)C(Cc1cccc2ccccc12)NC(=O)OCCOCCOC)C(=O)NC(CC(C)C)C(O)CC(=O)NC(CO)C(C)CC	Known		ZSAWTRAHKABETP		3				[M+NH4]+	8.77	265.81	273.2	TRUE	15.87	406.28	786.04	Pred./Exp. tR are not reliable (high SR; the LC method used is not well suited for this compound, it could be a false positive) (box4)	box4	FALSE
Candidate_748.487	C=C(C)C(=O)OCC[N+](C)(C)CC(=O)NCCCC[Si](C)(C)O[Si](C)(C)CCCCNC(=O)C[N+](C)(C)CC(=O)NCCC[Si](C)(C)OC	Known		RWGXYTIVHQWKLC		4				[M+H]+	8.77	265.81	275.7	FALSE	4.8	406.28	193.78	Pred./Exp. tR are not reliable (high SR; use other verification tool (box3))	box3	FALSE
Candidate_748.487	CCC1OC(=O)C(C)C(O)C(C)C(OC2OC(C)CC(N(C)C)C2O)C(C)(O)CC(C)CN(CCCNCc2nccs2)C(C)C(O)C1(C)O	Known		ADOUIKCKLLEKRH		5				[M+NH4]+	8.77	265.81	245.2	FALSE	10.41	406.28	494.05	Exp. & Pred. tR are accepted for this candidate (box1)	box1	TRUE
Candidate_748.487	COC1(C)CC(OC2C(C)C(O)OC(C3CC3)C(C)(O)C(O)C(C)C(=O)C(C)CC(C)(O)C(OC3OC(C)CC(N(C)C)C3O)C2C)OC(C)C1O	Known		YIXSLIVWARBLFS		6				[M+H]+	8.77	265.81	293.5	FALSE	10.72	406.28	510.47	Although there is error, exp. & pred. tR are accepted for this candidate (box2)	box2	TRUE
Candidate_748.487	CCC1OC(=O)C(C)C(OC2CC(C)(OC)C(OC)C(C)O2)C(C)C(OC2OC(C)C=CC2OC)C(C)(OC)CC(C)C(=O)C(C)C(O)C1(C)O	Known		KUMIHIPUUQCNDR		7				[M+NH4]+	8.77	265.81	247.2	FALSE	18.74	406.28	939.67	Pred./Exp. tR are not reliable (high SR; the LC method used is not well suited for this compound, it could be a false positive) (box4)	box4	FALSE
Candidate_748.487	CCC1OC(=O)C(C)C(OC2CC(C)(OC)C(O)C(C)O2)C(C)C(OC2OC(C)CC(NC)C2OC)C(C)(OC)CC(C)C(=O)C(C)C(O)C1(C)O	Known		HDOJJQUTTCXCKP		8				[M+H]+	8.77	265.81	246.5	FALSE	13.9	406.28	680.92	Pred./Exp. tR are not reliable (high SR; use other verification tool (box3))	box3	FALSE
Candidate_748.487	CCC1OC(=O)C(C)C(OC2CC(C)(OC)C(C)C(O)O2)C(C)C(OC2OC(C)CC(N(C)C)C2O)C(C)(OC)CC(C)C(=O)C(C)C(O)C1(C)O	Known		FRTQMIMZLZKNET		9				[M+H]+	8.77	265.81	264.3	TRUE	13.03	406.28	634.2	Pred./Exp. tR are not reliable (high SR; use other verification tool (box3))	box3	FALSE
Candidate_748.487	CCC1OC(=O)C(C)C(OC2CC(C)(OC)C(O)C(C)O2)C(C)C(OC2OC(C)CC(N(C)C)C2O)C(C)(O)CC(C)C(C=O)C(C)C(O)C1(C)O	Known		IWXUMTNZLIJCGV		10	10		[M + H]+	[M+H]+	8.77	265.81	260.6	TRUE	11.91	406.28	574.21	Although there is error, exp. & pred. tR are accepted for this candidate (box2)	box2	TRUE
Candidate_748.487	CCC1OC(=O)C(C)C(OC2CC(C)(OC)C(O)C(C)O2)C(C)C(OC2OC(C)CC(N(C)C)C2O)C(C)(O)CC(C)C(=O)C(C)C(O)C1(C)OC	Known		YFXZYCMGDSXXSK			2		[M + H]+		8.77	265.81	264.3	TRUE	12.59	406.28	610.84	Pred./Exp. tR are not reliable (high SR; use other verification tool (box3))	box3	FALSE
Candidate_748.487	CCC1OC(=O)C(C)C(OC2CC(C)(OC)C(O)C(C)O2)C(C)C(OC2OC(C)CC(N(C)C)C2O)C(C)(O)CC(C)C(=O)C(C)C(O)C1(O)CC	Known		DAQADGPWHTUWLN			3		[M + H]+		8.77	265.81	260.6	TRUE	12.76	406.28	619.87	Pred./Exp. tR are not reliable (high SR; use other verification tool (box3))	box3	FALSE
Candidate_748.487	CCC1OC(=O)C(C)C(OC2CC(C)(O)C(OC)C(C)O2)C(C)C(OC2OC(C)CC(N(C)C)C2O)C(C)(OC)CC(C)C(=O)C(C)C(O)C1(C)O	Known		UHKGLTZOEYDTOV			4		[M + H]+		8.77	265.81	264.3	TRUE	12.62	406.28	612.43	Pred./Exp. tR are not reliable (high SR; use other verification tool (box3))	box3	FALSE
Candidate_748.487	CCC1OC(=O)C(C)C(OC2CC(C)(OC)C(OC)C(C)O2)C(C)C(OC2OC(C)CC(N(C)C)C2O)C(C)(O)CC(C)C(=O)C(C)C(O)C1(C)O	Known		RBUYLURJQJPYPA			5		[M + H]+		8.77	265.81	264.3	TRUE	12.79	406.28	621.58	Pred./Exp. tR are not reliable (high SR; use other verification tool (box3))	box3	FALSE
Candidate_748.487	CCC1OC(=O)C(C)C(OC2CC(C)(OC)C(O)C(C)O2)C(C)C(OC2OC(C)CC(N(C)C)C2O)C(C)(O)CC(C)C(=O)C(C)C(OC)C1(C)O	Known		QMDNATNOGCONFR			6		[M + H]+		8.77	265.81	264.3	TRUE	12.56	406.28	608.85	Pred./Exp. tR are not reliable (high SR; use other verification tool (box3))	box3	FALSE
Candidate_748.487	CCC1OC(=O)C(C)C(OC2CC(C)(OC)C(O)C(C)O2)C(C)C(OC2OC(C)CC(N(C)C)C2O)C(O)(CC)CC(C)C(=O)C(C)C(O)C1(C)O	Known		ZBOWNNRNAIQDEF			7		[M + H]+		8.77	265.81	260.6	TRUE	12.63	406.28	612.71	Pred./Exp. tR are not reliable (high SR; use other verification tool (box3))	box3	FALSE
Candidate_748.487	CCCC1OC(=O)C(C)C(OC2CC(C)(OC)C(O)C(C)O2)C(C)C(OC2OC(C)CC(N(C)C)C2O)C(C)(O)CC(C)C(=O)C(C)C(O)C1(C)O	Known		NHZVGFHCAIUQGB			8		[M + H]+		8.77	265.81	260.6	TRUE	12.25	406.28	592.45	Although there is error, exp. & pred. tR are accepted for this candidate (box2)	box2	TRUE
Candidate_748.487	CCC1OC(=O)C(C)C(OC2CC(C)(OC)C(O)C(C)O2)C(C)C(OC2OC(C)CC(N(C)C)C2OC)C(C)(O)CC(C)C(=O)C(C)C(O)C1(C)O	Known		HEYXNCDLJJXKGV			9		[M + H]+		8.77	265.81	264.3	TRUE	12.99	406.28	632.06	Pred./Exp. tR are not reliable (high SR; use other verification tool (box3))	box3	FALSE
